# Supplementary material for: Trophoblast stem cells and syncytiotrophoblasts lack inflammatory responses to LPS but retain robust interferon-mediated antiviral immunity
Source: Reprod Fertil. 2026 Jul 7;7(3):RAF250176. doi: 10.1530/RAF-25-0176 (PMC13386154; doi:10.1530/RAF-25-0176)
Supplement: Supplementary file 5 [file RAF-25-0176_supplementary_file_3.xlsx]

## Sheet: GO terms enriched in STBs
Category	GOID	Description	padj	geneID	geneName	Count
BP	GO:0002526	acute inflammatory response	9.76653e-06	ENSG00000113600/ENSG00000196352/ENSG00000129988/ENSG00000136160/ENSG00000160712/ENSG00000117335/ENSG00000085063/ENSG00000149131/ENSG00000173432/ENSG00000123843/ENSG00000176919/ENSG00000182326/ENSG00000086062/ENSG00000158874/ENSG00000109072/ENSG00000100263/ENSG00000197405/ENSG00000178772/ENSG00000140795/ENSG00000010671/ENSG00000175899/ENSG00000166278/ENSG00000188372/ENSG00000134339/ENSG00000141655…	C9/CD55/LBP/EDNRB/IL6R/CD46/CD59/SERPING1/SAA1/C4BPB/C8G/C1S/B4GALT1/APOA2/VTN/RHBDD3/C5AR1/CPN2/MYLK3/BTK/A2M/C2/ZP3/SAA2/TNFRSF11A/C4B/F2/TRPV1/TNF/DNASE1L3/OSM/C1QA/SERPINC1/KLK1/FCER1G/C3	36
BP	GO:0002673	regulation of acute inflammatory response	1.04629e-05	ENSG00000113600/ENSG00000196352/ENSG00000136160/ENSG00000117335/ENSG00000085063/ENSG00000149131/ENSG00000123843/ENSG00000176919/ENSG00000182326/ENSG00000109072/ENSG00000100263/ENSG00000197405/ENSG00000178772/ENSG00000010671/ENSG00000175899/ENSG00000166278/ENSG00000188372/ENSG00000141655/ENSG00000224389/ENSG00000180210/ENSG00000232810/ENSG00000163687/ENSG00000099985/ENSG00000173372/ENSG00000158869…	C9/CD55/EDNRB/CD46/CD59/SERPING1/C4BPB/C8G/C1S/VTN/RHBDD3/C5AR1/CPN2/BTK/A2M/C2/ZP3/TNFRSF11A/C4B/F2/TNF/DNASE1L3/OSM/C1QA/FCER1G/C3	26
BP	GO:0010469	regulation of signaling receptor activity	1.79998e-05	ENSG00000105246/ENSG00000271503/ENSG00000104827/ENSG00000123999/ENSG00000174697/ENSG00000140961/ENSG00000105329/ENSG00000115380/ENSG00000154342/ENSG00000135346/ENSG00000104826/ENSG00000171862/ENSG00000125378/ENSG00000013588/ENSG00000130513/ENSG00000113448/ENSG00000167653/ENSG00000136487/ENSG00000118271/ENSG00000196337/ENSG00000120211/ENSG00000119630/ENSG00000148926/ENSG00000105472/ENSG00000107954…	EBI3/CCL5/CGB3/INHA/LEP/OSGIN1/TGFB1/EFEMP1/WNT3A/CGA/LHB/PTEN/BMP4/GPRC5A/GDF15/PDE4D/PSCA/GH2/TTR/CGB7/INSL4/PGF/ADM/CLEC11A/NEURL1/ENDOU/TNFSF12/WNT10A/CGB1/BMP1/CCL28/NTF4/CSH2/CDNF/IL11/WNT7A/C1QTNF12/IL34/WNT9A/FGF1/CGB2/CMTM5/NPPB/NLGN3/NCF1/NMB/ZP3/CLCF1/MIF/TG/GIP/CSH1/LYPD6B/INHBB/VEGFD/TNFSF9/CCL25/CXCL2/RETN/TNFSF15/F2/ADRA2C/GREM2/TNF/BDNF/BMP8B/IL17B/IL27/TNFSF13/OSM/WNT3/GDF9/XCL1/…	81
BP	GO:2000257	regulation of protein activation cascade	2.38584e-05	ENSG00000113600/ENSG00000196352/ENSG00000117335/ENSG00000085063/ENSG00000149131/ENSG00000123843/ENSG00000176919/ENSG00000182326/ENSG00000109072/ENSG00000197405/ENSG00000178772/ENSG00000175899/ENSG00000166278/ENSG00000224389/ENSG00000180210/ENSG00000173372/ENSG00000117601/ENSG00000125730	C9/CD55/CD46/CD59/SERPING1/C4BPB/C8G/C1S/VTN/C5AR1/CPN2/A2M/C2/C4B/F2/C1QA/SERPINC1/C3	18
BP	GO:0006956	complement activation	6.45715e-05	ENSG00000113600/ENSG00000196352/ENSG00000117335/ENSG00000085063/ENSG00000149131/ENSG00000123843/ENSG00000176919/ENSG00000182326/ENSG00000109072/ENSG00000197405/ENSG00000178772/ENSG00000175899/ENSG00000166278/ENSG00000102760/ENSG00000224389/ENSG00000180210/ENSG00000173372/ENSG00000009724/ENSG00000125730	C9/CD55/CD46/CD59/SERPING1/C4BPB/C8G/C1S/VTN/C5AR1/CPN2/A2M/C2/RGCC/C4B/F2/C1QA/MASP2/C3	19
BP	GO:0030449	regulation of complement activation	6.45715e-05	ENSG00000113600/ENSG00000196352/ENSG00000117335/ENSG00000085063/ENSG00000149131/ENSG00000123843/ENSG00000176919/ENSG00000182326/ENSG00000109072/ENSG00000197405/ENSG00000178772/ENSG00000175899/ENSG00000166278/ENSG00000224389/ENSG00000180210/ENSG00000173372/ENSG00000125730	C9/CD55/CD46/CD59/SERPING1/C4BPB/C8G/C1S/VTN/C5AR1/CPN2/A2M/C2/C4B/F2/C1QA/C3	17
BP	GO:0044706	multi-multicellular organism process	6.45715e-05	ENSG00000221826/ENSG00000170848/ENSG00000243137/ENSG00000204941/ENSG00000183668/ENSG00000174697/ENSG00000242221/ENSG00000231924/ENSG00000105329/ENSG00000112782/ENSG00000137070/ENSG00000188338/ENSG00000108576/ENSG00000093010/ENSG00000135919/ENSG00000134294/ENSG00000113494/ENSG00000173757/ENSG00000087245/ENSG00000120211/ENSG00000176387/ENSG00000119630/ENSG00000148926/ENSG00000175592/ENSG00000182752…	PSG3/PSG6/PSG4/PSG5/PSG9/LEP/PSG2/PSG1/TGFB1/CLIC5/IL11RA/SLC38A3/SLC6A4/COMT/SERPINE2/SLC38A2/PRLR/STAT5B/MMP2/INSL4/HSD11B2/PGF/ADM/FOSL1/PAPPA/TLE6/ENDOU/MMP9/B4GALT1/OVGP1/TAC3/CYP1A1/ADCY7/CALR/ITGA2/CORIN/EPOR/PSG11/GIP/NRK/PZP/CYP27B1/AR/ADRA2C/PTAFR/GJB2	46
BP	GO:0050900	leukocyte migration	6.45715e-05	ENSG00000271503/ENSG00000174697/ENSG00000163220/ENSG00000149564/ENSG00000231924/ENSG00000105329/ENSG00000124731/ENSG00000173391/ENSG00000102755/ENSG00000103257/ENSG00000143369/ENSG00000160224/ENSG00000113448/ENSG00000154639/ENSG00000119535/ENSG00000129988/ENSG00000136160/ENSG00000143556/ENSG00000173757/ENSG00000168918/ENSG00000119630/ENSG00000160712/ENSG00000142405/ENSG00000213949/ENSG00000079385…	CCL5/LEP/S100A9/ESAM/PSG1/TGFB1/TREM1/OLR1/FLT1/SLC7A5/ECM1/AIRE/PDE4D/CXADR/CSF3R/LBP/EDNRB/S100A7/STAT5B/INPP5D/PGF/IL6R/NLRP12/ITGA1/CEACAM1/TNFRSF10B/TNFRSF18/ITGAV/SOS1/SAA1/PADI2/CCL28/MMP9/ITGB3/HRH1/B4GALT1/THBS1/ITGA5/JAM2/C5AR1/HSD3B7/KIT/CALR/ITGA2/PROCR/ZP3/MIF/PODXL2/TRPV4/TNFRSF11A/VEGFD/CCL25/CXCL2/CD44/TRPM2/F2/CEACAM5/PECAM1/TNF/VPREB3/PTAFR/XCL1/SLIT2/FCER1G/NCKAP1L/MADCAM1/S100…	68
BP	GO:0043062	extracellular structure organization	7.62186e-05	ENSG00000148848/ENSG00000138061/ENSG00000105329/ENSG00000154342/ENSG00000129038/ENSG00000105707/ENSG00000142871/ENSG00000123983/ENSG00000196739/ENSG00000118271/ENSG00000087245/ENSG00000147408/ENSG00000262406/ENSG00000115221/ENSG00000213949/ENSG00000197614/ENSG00000138448/ENSG00000053747/ENSG00000117122/ENSG00000187720/ENSG00000003402/ENSG00000103196/ENSG00000168743/ENSG00000121101/ENSG00000168925…	ADAM12/CYP1B1/TGFB1/WNT3A/LOXL1/HPN/CYR61/ACSL3/COL27A1/TTR/MMP2/CSGALNACT1/MMP12/ITGB6/ITGA1/MFAP5/ITGAV/LAMA3/MFAP2/THSD4/CFLAR/CRISPLD2/NPNT/TEX14/CTRB1/BMP1/MMP9/ITGB3/APOC1/B4GALT1/COL7A1/KIF9/THBS1/CTRB2/APOA2/VTN/ITGA5/P3H4/WASHC1/JAM2/TIMP2/CTSK/ITGA2/ADAM19/A2M/APOA1/ADAMTS20/VWF/TNR/RGCC/KAZALD1/APOC3/CETP/TGFBI/COL4A3/ABCA1/CD44/EGFL6/SCX/PECAM1/TNF/ADAMTS5/CTSS/FBLN5/POSTN/FLRT2/ADAMT…	70
BP	GO:0072376	protein activation cascade	8.44833e-05	ENSG00000113600/ENSG00000003436/ENSG00000196352/ENSG00000117335/ENSG00000085063/ENSG00000149131/ENSG00000123843/ENSG00000176919/ENSG00000182326/ENSG00000109072/ENSG00000197405/ENSG00000178772/ENSG00000175899/ENSG00000166278/ENSG00000110799/ENSG00000102760/ENSG00000224389/ENSG00000180210/ENSG00000173372/ENSG00000117601/ENSG00000009724/ENSG00000125730	C9/TFPI/CD55/CD46/CD59/SERPING1/C4BPB/C8G/C1S/VTN/C5AR1/CPN2/A2M/C2/VWF/RGCC/C4B/F2/C1QA/SERPINC1/MASP2/C3	22
BP	GO:0050727	regulation of inflammatory response	0.000101114	ENSG00000271503/ENSG00000113600/ENSG00000174697/ENSG00000196954/ENSG00000163220/ENSG00000135318/ENSG00000196352/ENSG00000129988/ENSG00000136160/ENSG00000173757/ENSG00000186642/ENSG00000142405/ENSG00000136826/ENSG00000117335/ENSG00000085063/ENSG00000149131/ENSG00000103175/ENSG00000173432/ENSG00000123843/ENSG00000085871/ENSG00000176919/ENSG00000174738/ENSG00000091592/ENSG00000182326/ENSG00000012504…	CCL5/C9/LEP/CASP4/S100A9/NT5E/CD55/LBP/EDNRB/STAT5B/PDE2A/NLRP12/KLF4/CD46/CD59/SERPING1/WFDC1/SAA1/C4BPB/MGST2/C8G/NR1D2/NLRP1/C1S/NR1H4/IL22RA2/VTN/RHBDD3/C1QTNF12/C5AR1/SETD6/CPN2/ITGA2/BTK/A2M/APOA1/ACE2/C2/ZP3/NLRP10/TRPV4/TNFRSF11A/C4B/IL1R2/F2/MIR126/TNF/FEM1A/DNASE1L3/IL17B/GPR17/OSM/CASP5/C1QA/PGLYRP2/XCL1/IL15/FCER1G/C3	59
BP	GO:0002920	regulation of humoral immune response	0.000114571	ENSG00000113600/ENSG00000196352/ENSG00000096088/ENSG00000117335/ENSG00000085063/ENSG00000149131/ENSG00000123843/ENSG00000176919/ENSG00000182326/ENSG00000109072/ENSG00000197405/ENSG00000178772/ENSG00000175899/ENSG00000166278/ENSG00000188372/ENSG00000224389/ENSG00000180210/ENSG00000232810/ENSG00000173372/ENSG00000125730	C9/CD55/PGC/CD46/CD59/SERPING1/C4BPB/C8G/C1S/VTN/C5AR1/CPN2/A2M/C2/ZP3/C4B/F2/TNF/C1QA/C3	20
BP	GO:0006935	chemotaxis	0.000117912	ENSG00000271503/ENSG00000182578/ENSG00000012171/ENSG00000163220/ENSG00000159674/ENSG00000130762/ENSG00000105329/ENSG00000154342/ENSG00000142627/ENSG00000102755/ENSG00000214960/ENSG00000142871/ENSG00000125378/ENSG00000113448/ENSG00000154639/ENSG00000119535/ENSG00000129988/ENSG00000136160/ENSG00000143556/ENSG00000119630/ENSG00000160712/ENSG00000175592/ENSG00000182197/ENSG00000213949/ENSG00000138448…	CCL5/CSF1R/SEMA3B/S100A9/SPON2/ARHGEF16/TGFB1/WNT3A/EPHA2/FLT1/ISPD/CYR61/BMP4/PDE4D/CXADR/CSF3R/LBP/EDNRB/S100A7/PGF/IL6R/FOSL1/EXT1/ITGA1/ITGAV/NRXN3/SOS1/SAA1/PADI2/FRS2/NR4A3/CCL28/NTN1/XCR1/ITGB3/AMOT/STYK1/HRH1/CXCR6/RAP1GAP/THBS1/SPTA1/HSPB1/NRCAM/C5AR1/HSD3B7/KIT/CALR/FGF1/FEZ1/NGFR/CMTM5/TNFRSF8/ITGA2/LPAR1/APOA1/CDK5R1/TNR/ZSWIM6/MIF/NR4A1/TIAM1/SAA2/TRPV4/TNFRSF11A/VEGFD/CCR3/CCL25/CXC…	89
BP	GO:0006959	humoral immune response	0.000117912	ENSG00000105246/ENSG00000113600/ENSG00000163220/ENSG00000159674/ENSG00000124731/ENSG00000196352/ENSG00000160224/ENSG00000197903/ENSG00000096088/ENSG00000143556/ENSG00000180596/ENSG00000117335/ENSG00000085063/ENSG00000149131/ENSG00000184678/ENSG00000123843/ENSG00000176919/ENSG00000018280/ENSG00000179914/ENSG00000182326/ENSG00000124107/ENSG00000109072/ENSG00000124635/ENSG00000197405/ENSG00000178772…	EBI3/C9/S100A9/SPON2/TREM1/CD55/AIRE/HIST1H2BK/PGC/S100A7/HIST1H2BC/CD46/CD59/SERPING1/HIST2H2BE/C4BPB/C8G/SLC11A1/ITLN1/C1S/SLPI/VTN/HIST1H2BJ/C5AR1/CPN2/A2M/C2/ZP3/RGCC/C4B/F2/LTF/TNF/HIST1H2BG/C1QA/PGLYRP2/MASP2/C3	38
BP	GO:0042330	taxis	0.000117912	ENSG00000271503/ENSG00000182578/ENSG00000012171/ENSG00000163220/ENSG00000159674/ENSG00000130762/ENSG00000105329/ENSG00000154342/ENSG00000142627/ENSG00000102755/ENSG00000214960/ENSG00000142871/ENSG00000125378/ENSG00000113448/ENSG00000154639/ENSG00000119535/ENSG00000129988/ENSG00000136160/ENSG00000143556/ENSG00000119630/ENSG00000160712/ENSG00000175592/ENSG00000182197/ENSG00000213949/ENSG00000138448…	CCL5/CSF1R/SEMA3B/S100A9/SPON2/ARHGEF16/TGFB1/WNT3A/EPHA2/FLT1/ISPD/CYR61/BMP4/PDE4D/CXADR/CSF3R/LBP/EDNRB/S100A7/PGF/IL6R/FOSL1/EXT1/ITGA1/ITGAV/NRXN3/SOS1/SAA1/PADI2/FRS2/NR4A3/CCL28/NTN1/XCR1/ITGB3/AMOT/STYK1/HRH1/CXCR6/RAP1GAP/THBS1/SPTA1/HSPB1/NRCAM/C5AR1/HSD3B7/KIT/CALR/FGF1/FEZ1/NGFR/CMTM5/TNFRSF8/ITGA2/LPAR1/APOA1/CDK5R1/TNR/ZSWIM6/MIF/NR4A1/TIAM1/SAA2/TRPV4/TNFRSF11A/VEGFD/CCR3/CCL25/CXC…	89
BP	GO:0007565	female pregnancy	0.000175727	ENSG00000221826/ENSG00000170848/ENSG00000243137/ENSG00000204941/ENSG00000183668/ENSG00000174697/ENSG00000242221/ENSG00000231924/ENSG00000105329/ENSG00000112782/ENSG00000137070/ENSG00000188338/ENSG00000093010/ENSG00000134294/ENSG00000113494/ENSG00000173757/ENSG00000087245/ENSG00000120211/ENSG00000176387/ENSG00000119630/ENSG00000148926/ENSG00000175592/ENSG00000182752/ENSG00000104953/ENSG00000111405…	PSG3/PSG6/PSG4/PSG5/PSG9/LEP/PSG2/PSG1/TGFB1/CLIC5/IL11RA/SLC38A3/COMT/SLC38A2/PRLR/STAT5B/MMP2/INSL4/HSD11B2/PGF/ADM/FOSL1/PAPPA/TLE6/ENDOU/MMP9/OVGP1/TAC3/ADCY7/CALR/ITGA2/CORIN/EPOR/PSG11/GIP/PZP/CYP27B1/AR/ADRA2C/GJB2	40
BP	GO:0016064	immunoglobulin mediated immune response	0.000190066	ENSG00000076248/ENSG00000113600/ENSG00000105329/ENSG00000196352/ENSG00000168918/ENSG00000156127/ENSG00000117335/ENSG00000149131/ENSG00000123843/ENSG00000176919/ENSG00000072274/ENSG00000077238/ENSG00000182326/ENSG00000010671/ENSG00000166278/ENSG00000188372/ENSG00000175505/ENSG00000224389/ENSG00000232810/ENSG00000161955/ENSG00000173372/ENSG00000143184/ENSG00000009724/ENSG00000158869/ENSG00000125730…	UNG/C9/TGFB1/CD55/INPP5D/BATF/CD46/SERPING1/C4BPB/C8G/TFRC/IL4R/C1S/BTK/C2/ZP3/CLCF1/C4B/TNF/TNFSF13/C1QA/XCL1/MASP2/FCER1G/C3/GCNT3	26
BP	GO:0030198	extracellular matrix organization	0.000217335	ENSG00000148848/ENSG00000138061/ENSG00000105329/ENSG00000154342/ENSG00000129038/ENSG00000105707/ENSG00000142871/ENSG00000196739/ENSG00000118271/ENSG00000087245/ENSG00000147408/ENSG00000262406/ENSG00000115221/ENSG00000213949/ENSG00000197614/ENSG00000138448/ENSG00000053747/ENSG00000117122/ENSG00000187720/ENSG00000003402/ENSG00000103196/ENSG00000168743/ENSG00000168925/ENSG00000168487/ENSG00000100985…	ADAM12/CYP1B1/TGFB1/WNT3A/LOXL1/HPN/CYR61/COL27A1/TTR/MMP2/CSGALNACT1/MMP12/ITGB6/ITGA1/MFAP5/ITGAV/LAMA3/MFAP2/THSD4/CFLAR/CRISPLD2/NPNT/CTRB1/BMP1/MMP9/ITGB3/B4GALT1/COL7A1/KIF9/THBS1/CTRB2/VTN/ITGA5/P3H4/WASHC1/JAM2/TIMP2/CTSK/ITGA2/ADAM19/A2M/ADAMTS20/VWF/TNR/RGCC/KAZALD1/TGFBI/COL4A3/CD44/EGFL6/SCX/PECAM1/TNF/ADAMTS5/CTSS/FBLN5/POSTN/FLRT2/ADAMTS9/MADCAM1/SCUBE1	61
BP	GO:0019724	B cell mediated immunity	0.000217335	ENSG00000076248/ENSG00000113600/ENSG00000105329/ENSG00000196352/ENSG00000168918/ENSG00000156127/ENSG00000117335/ENSG00000149131/ENSG00000123843/ENSG00000176919/ENSG00000072274/ENSG00000077238/ENSG00000182326/ENSG00000010671/ENSG00000166278/ENSG00000188372/ENSG00000175505/ENSG00000224389/ENSG00000232810/ENSG00000161955/ENSG00000173372/ENSG00000143184/ENSG00000009724/ENSG00000158869/ENSG00000125730…	UNG/C9/TGFB1/CD55/INPP5D/BATF/CD46/SERPING1/C4BPB/C8G/TFRC/IL4R/C1S/BTK/C2/ZP3/CLCF1/C4B/TNF/TNFSF13/C1QA/XCL1/MASP2/FCER1G/C3/GCNT3	26
BP	GO:0010817	regulation of hormone levels	0.000319666	ENSG00000100867/ENSG00000271503/ENSG00000104827/ENSG00000123999/ENSG00000174697/ENSG00000211448/ENSG00000138061/ENSG00000170498/ENSG00000135346/ENSG00000105707/ENSG00000137868/ENSG00000104826/ENSG00000140459/ENSG00000110090/ENSG00000093010/ENSG00000170745/ENSG00000133835/ENSG00000135821/ENSG00000118271/ENSG00000173757/ENSG00000176387/ENSG00000148926/ENSG00000137714/ENSG00000131748/ENSG00000107679…	DHRS2/CCL5/CGB3/INHA/LEP/DIO2/CYP1B1/KISS1/CGA/HPN/STRA6/LHB/CYP11A1/CPT1A/COMT/KCNS3/HSD17B4/GLUL/TTR/STAT5B/HSD11B2/ADM/FDX1/STARD3/PLEKHA1/C1QTNF1/PER2/CPD/ALDH1A3/AKR1B15/PIM3/RAPGEF3/ITPR1/DGKQ/CAMK2G/IL11/NR1H4/CYP17A1/C1QTNF12/CYP1A1/FOXA1/MAFA/HCAR2/BCO1/HSD17B1/CORIN/BTK/NR5A1/APOA1/ACE2/ALDH8A1/MTNR1B/CACNA2D2/TG/GIP/KCNG2/DIO1/C2CD2L/TIAM1/TRPV4/INHBB/SDR16C5/CACNA1A/CYP27B1/RETN/ASMT/…	80
BP	GO:0042445	hormone metabolic process	0.000414304	ENSG00000100867/ENSG00000104827/ENSG00000174697/ENSG00000211448/ENSG00000138061/ENSG00000135346/ENSG00000105707/ENSG00000137868/ENSG00000104826/ENSG00000140459/ENSG00000093010/ENSG00000133835/ENSG00000118271/ENSG00000173757/ENSG00000176387/ENSG00000148926/ENSG00000137714/ENSG00000131748/ENSG00000107679/ENSG00000108582/ENSG00000184254/ENSG00000227471/ENSG00000145214/ENSG00000148795/ENSG00000140465…	DHRS2/CGB3/LEP/DIO2/CYP1B1/CGA/HPN/STRA6/LHB/CYP11A1/COMT/HSD17B4/TTR/STAT5B/HSD11B2/ADM/FDX1/STARD3/PLEKHA1/CPD/ALDH1A3/AKR1B15/DGKQ/CYP17A1/CYP1A1/FOXA1/BCO1/HSD17B1/CORIN/NR5A1/APOA1/ACE2/ALDH8A1/TG/DIO1/SDR16C5/CYP27B1/ASMT/TNF/RBP4/BCO2/DUOX1/CPE	43
BP	GO:0009617	response to bacterium	0.000545978	ENSG00000271503/ENSG00000021826/ENSG00000003436/ENSG00000163220/ENSG00000159674/ENSG00000162551/ENSG00000105329/ENSG00000129038/ENSG00000196352/ENSG00000197903/ENSG00000093010/ENSG00000113448/ENSG00000096088/ENSG00000129988/ENSG00000136160/ENSG00000143556/ENSG00000100368/ENSG00000160712/ENSG00000148926/ENSG00000204397/ENSG00000051523/ENSG00000180596/ENSG00000120889/ENSG00000186891/ENSG00000184678…	CCL5/CPS1/TFPI/S100A9/SPON2/ALPL/TGFB1/LOXL1/CD55/HIST1H2BK/COMT/PDE4D/PGC/LBP/EDNRB/S100A7/CSF2RB/IL6R/ADM/CARD16/CYBA/HIST1H2BC/TNFRSF10B/TNFRSF18/HIST2H2BE/MGST2/SLC11A1/ARRDC1-AS1/NLRP1/NR1H4/IFNAR1/SLPI/TLR5/CD96/CYP1A1/HIST1H2BJ/C5AR1/RELT/IRF8/NGFR/TH/TNFRSF8/PLAC8/PDCD1LG2/PLSCR4/VIL1/MIF/NLRP10/TNFRSF11A/C4B/STAB1/ABCA1/CXCL2/CYP27B1/IL10RA/F2/LTF/CD14/TNF/HIST1H2BG/MRC1/IL27/NR1D1/PTAFR…	76
BP	GO:0006958	complement activation, classical pathway	0.000615992	ENSG00000113600/ENSG00000196352/ENSG00000117335/ENSG00000149131/ENSG00000123843/ENSG00000176919/ENSG00000182326/ENSG00000166278/ENSG00000224389/ENSG00000173372/ENSG00000009724/ENSG00000125730	C9/CD55/CD46/SERPING1/C4BPB/C8G/C1S/C2/C4B/C1QA/MASP2/C3	12
BP	GO:0070613	regulation of protein processing	0.00096651	ENSG00000113600/ENSG00000196352/ENSG00000105707/ENSG00000135919/ENSG00000204397/ENSG00000101197/ENSG00000117335/ENSG00000085063/ENSG00000149131/ENSG00000123843/ENSG00000176919/ENSG00000182326/ENSG00000137801/ENSG00000109072/ENSG00000197405/ENSG00000140939/ENSG00000178772/ENSG00000204084/ENSG00000175899/ENSG00000166278/ENSG00000224389/ENSG00000115590/ENSG00000180210/ENSG00000173372/ENSG00000125730	C9/CD55/HPN/SERPINE2/CARD16/BIRC7/CD46/CD59/SERPING1/C4BPB/C8G/C1S/THBS1/VTN/C5AR1/NOL3/CPN2/INPP5B/A2M/C2/C4B/IL1R2/F2/C1QA/C3	25
BP	GO:0045926	negative regulation of growth	0.00109833	ENSG00000012171/ENSG00000125144/ENSG00000147257/ENSG00000140961/ENSG00000105329/ENSG00000154342/ENSG00000109846/ENSG00000204389/ENSG00000171862/ENSG00000139567/ENSG00000125378/ENSG00000131238/ENSG00000108576/ENSG00000068078/ENSG00000169418/ENSG00000135919/ENSG00000198417/ENSG00000204388/ENSG00000129988/ENSG00000205358/ENSG00000120833/ENSG00000169715/ENSG00000104375/ENSG00000124762/ENSG00000187193…	SEMA3B/MT1G/GPC3/OSGIN1/TGFB1/WNT3A/CRYAB/HSPA1A/PTEN/ACVRL1/BMP4/PPT1/SLC6A4/FGFR3/NPR1/SERPINE2/MT1F/HSPA1B/LBP/MT1H/SOCS2/MT1E/STK3/CDKN1A/MT1X/WFDC1/FBP1/NTN1/CCDC85B/IRF8/NPPB/CDK5R1/PLAC8/TNR/CDKN2D/MT2A/CYP27B1/TNF/NDUFA13/MT1M/RBP4/WNT3/GDF9/SLIT2/INHBA/SOX17	46
BP	GO:1903317	regulation of protein maturation	0.00137031	ENSG00000113600/ENSG00000196352/ENSG00000105707/ENSG00000135919/ENSG00000204397/ENSG00000101197/ENSG00000117335/ENSG00000085063/ENSG00000149131/ENSG00000123843/ENSG00000176919/ENSG00000182326/ENSG00000137801/ENSG00000109072/ENSG00000197405/ENSG00000140939/ENSG00000178772/ENSG00000204084/ENSG00000175899/ENSG00000166278/ENSG00000224389/ENSG00000115590/ENSG00000180210/ENSG00000173372/ENSG00000125730	C9/CD55/HPN/SERPINE2/CARD16/BIRC7/CD46/CD59/SERPING1/C4BPB/C8G/C1S/THBS1/VTN/C5AR1/NOL3/CPN2/INPP5B/A2M/C2/C4B/IL1R2/F2/C1QA/C3	25
BP	GO:0002455	humoral immune response mediated by circulating immunoglobulin	0.00165954	ENSG00000113600/ENSG00000196352/ENSG00000117335/ENSG00000149131/ENSG00000123843/ENSG00000176919/ENSG00000182326/ENSG00000166278/ENSG00000188372/ENSG00000224389/ENSG00000232810/ENSG00000173372/ENSG00000009724/ENSG00000125730	C9/CD55/CD46/SERPING1/C4BPB/C8G/C1S/C2/ZP3/C4B/TNF/C1QA/MASP2/C3	14
BP	GO:0051346	negative regulation of hydrolase activity	0.00181214	ENSG00000167772/ENSG00000105825/ENSG00000003436/ENSG00000147257/ENSG00000109846/ENSG00000143369/ENSG00000175315/ENSG00000087074/ENSG00000135919/ENSG00000214456/ENSG00000136826/ENSG00000204397/ENSG00000101197/ENSG00000118194/ENSG00000120889/ENSG00000145779/ENSG00000149131/ENSG00000103175/ENSG00000135766/ENSG00000157680/ENSG00000100985/ENSG00000126016/ENSG00000130208/ENSG00000104365/ENSG00000114270…	ANGPTL4/TFPI2/TFPI/GPC3/CRYAB/ECM1/CST6/PPP1R15A/SERPINE2/PLIN5/KLF4/CARD16/BIRC7/TNNT2/TNFRSF10B/TNFAIP8/SERPING1/WFDC1/EGLN1/DGKI/MMP9/AMOT/APOC1/IKBKB/COL7A1/SLPI/THBS1/APOA2/VTN/PHACTR2/CST4/PCDH11X/NOL3/SERPINB2/WNT9A/TIMP2/NGFR/SH3RF1/TSKS/PRKCZ/A2M/APOA1/RGS2/LEPR/SYTL2/VIL1/CSTL1/CDKN2D/APOC3/SERPINB8/PZP/C4B/COL4A3/CD44/CST1/PPP1R36/LTF/TNF/ELFN2/ANXA8/TMEM225B/RHOH/SLIT2/SERPINC1/NCKAP1…	68
BP	GO:0002697	regulation of immune effector process	0.00275366	ENSG00000076248/ENSG00000113600/ENSG00000174697/ENSG00000159674/ENSG00000105329/ENSG00000196352/ENSG00000170476/ENSG00000096088/ENSG00000129988/ENSG00000173757/ENSG00000164430/ENSG00000262406/ENSG00000117335/ENSG00000079385/ENSG00000123143/ENSG00000085063/ENSG00000149131/ENSG00000123843/ENSG00000126804/ENSG00000176919/ENSG00000119508/ENSG00000072274/ENSG00000077238/ENSG00000060140/ENSG00000182326…	UNG/C9/LEP/SPON2/TGFB1/CD55/MZB1/PGC/LBP/STAT5B/CGAS/MMP12/CD46/CEACAM1/PKN1/CD59/SERPING1/C4BPB/ZBTB1/C8G/NR4A3/TFRC/IL4R/STYK1/C1S/PVR/APOA2/VTN/CD96/C5AR1/CPN2/HLX/BTK/PRKCZ/A2M/APOA1/C2/ZP3/CLCF1/MIF/C4B/F2/TNF/DNASE1L3/IL27/TNFSF13/RBP4/PTAFR/C1QA/PGLYRP2/XCL1/CRTAM/IL15/CLC/FCER1G/C3	56
BP	GO:0002460	adaptive immune response based on somatic recombination of immune receptors built from immunoglobulin superfamily domains	0.00279307	ENSG00000105246/ENSG00000076248/ENSG00000113600/ENSG00000105329/ENSG00000196352/ENSG00000160224/ENSG00000168918/ENSG00000156127/ENSG00000117335/ENSG00000079385/ENSG00000123143/ENSG00000149131/ENSG00000123843/ENSG00000126804/ENSG00000176919/ENSG00000018280/ENSG00000072274/ENSG00000077238/ENSG00000182326/ENSG00000073008/ENSG00000136630/ENSG00000213047/ENSG00000010671/ENSG00000067606/ENSG00000166278…	EBI3/UNG/C9/TGFB1/CD55/AIRE/INPP5D/BATF/CD46/CEACAM1/PKN1/SERPING1/C4BPB/ZBTB1/C8G/SLC11A1/TFRC/IL4R/C1S/PVR/HLX/DENND1B/BTK/PRKCZ/C2/ZP3/CLCF1/NLRP10/C4B/TNF/IL27/TNFSF13/C1QA/LY9/XCL1/MASP2/CLC/FCER1G/C3/GCNT3	40
BP	GO:0010043	response to zinc ion	0.00331483	ENSG00000021826/ENSG00000125144/ENSG00000170385/ENSG00000158014/ENSG00000171862/ENSG00000198417/ENSG00000205358/ENSG00000169715/ENSG00000159363/ENSG00000187193/ENSG00000213145/ENSG00000104267/ENSG00000180176/ENSG00000125148/ENSG00000205364/ENSG00000186919	CPS1/MT1G/SLC30A1/SLC30A2/PTEN/MT1F/MT1H/MT1E/ATP13A2/MT1X/CRIP1/CA2/TH/MT2A/MT1M/ZACN	16
BP	GO:0072507	divalent inorganic cation homeostasis	0.00332637	ENSG00000271503/ENSG00000138821/ENSG00000165125/ENSG00000163220/ENSG00000125144/ENSG00000170498/ENSG00000105329/ENSG00000170385/ENSG00000196352/ENSG00000158014/ENSG00000113448/ENSG00000198417/ENSG00000184845/ENSG00000136160/ENSG00000205358/ENSG00000167476/ENSG00000169715/ENSG00000159363/ENSG00000148926/ENSG00000051523/ENSG00000187193/ENSG00000196218/ENSG00000173918/ENSG00000138448/ENSG00000187848…	CCL5/SLC39A8/TRPV6/S100A9/MT1G/KISS1/TGFB1/SLC30A1/CD55/SLC30A2/PDE4D/MT1F/DRD1/EDNRB/MT1H/JSRP1/MT1E/ATP13A2/ADM/CYBA/MT1X/RYR1/C1QTNF1/ITGAV/P2RX2/CALB2/SAA1/SLC11A1/CCL28/XCR1/ITPR1/ATP2A3/SYPL2/C5AR1/NOL3/CALR/LPAR3/PTH1R/LPAR1/ATP2B3/HRC/PVALB/TRPV4/MT2A/SLC24A2/CCR3/CACNA1A/CYP27B1/GRIN2C/TRPM2/F2/TRPV1/TMC8/GALR2/PDE6A/GPR17/MT1M/PTGER1/TAC4/F2RL3/XCL1/TRDN/TRPM1/NMU/CHRNA9/KL/S100A14/CHRN…	69
BP	GO:0042742	defense response to bacterium	0.00332637	ENSG00000163220/ENSG00000159674/ENSG00000197903/ENSG00000096088/ENSG00000129988/ENSG00000143556/ENSG00000160712/ENSG00000051523/ENSG00000180596/ENSG00000184678/ENSG00000018280/ENSG00000203993/ENSG00000091592/ENSG00000012504/ENSG00000124107/ENSG00000187554/ENSG00000124635/ENSG00000197405/ENSG00000140968/ENSG00000145287/ENSG00000182261/ENSG00000010327/ENSG00000180210/ENSG00000012223/ENSG00000232810…	S100A9/SPON2/HIST1H2BK/PGC/LBP/S100A7/IL6R/CYBA/HIST1H2BC/HIST2H2BE/SLC11A1/ARRDC1-AS1/NLRP1/NR1H4/SLPI/TLR5/HIST1H2BJ/C5AR1/IRF8/PLAC8/NLRP10/STAB1/F2/LTF/TNF/HIST1H2BG/GSDMD/PGLYRP2/ADAMTS5/FCER1G/STAB2/CARD9/S100A14/LPO	34
BP	GO:0019935	cyclic-nucleotide-mediated signaling	0.00341004	ENSG00000113448/ENSG00000106546/ENSG00000135324/ENSG00000184845/ENSG00000136160/ENSG00000186642/ENSG00000148926/ENSG00000112414/ENSG00000141404/ENSG00000100302/ENSG00000079337/ENSG00000258839/ENSG00000145214/ENSG00000137801/ENSG00000111452/ENSG00000121281/ENSG00000078295/ENSG00000160801/ENSG00000198121/ENSG00000116741/ENSG00000152270/ENSG00000159224/ENSG00000112541/ENSG00000165029/ENSG00000132329…	PDE4D/AHR/MRAP2/DRD1/EDNRB/PDE2A/ADM/ADGRG6/GNAL/RASD2/RAPGEF3/MC1R/DGKQ/THBS1/ADGRD1/ADCY7/ADCY2/PTH1R/LPAR1/RGS2/PDE3B/GIP/PDE10A/ABCA1/RAMP1/ADRA2C/GALR2/PTGER1/RIMS2	29
BP	GO:0060326	cell chemotaxis	0.00379037	ENSG00000271503/ENSG00000163220/ENSG00000130762/ENSG00000142627/ENSG00000102755/ENSG00000113448/ENSG00000154639/ENSG00000119535/ENSG00000129988/ENSG00000136160/ENSG00000143556/ENSG00000119630/ENSG00000160712/ENSG00000213949/ENSG00000173432/ENSG00000117115/ENSG00000151882/ENSG00000196639/ENSG00000137801/ENSG00000106211/ENSG00000197405/ENSG00000099377/ENSG00000157404/ENSG00000179218/ENSG00000113578…	CCL5/S100A9/ARHGEF16/EPHA2/FLT1/PDE4D/CXADR/CSF3R/LBP/EDNRB/S100A7/PGF/IL6R/ITGA1/SAA1/PADI2/CCL28/HRH1/THBS1/HSPB1/C5AR1/HSD3B7/KIT/CALR/FGF1/LPAR1/MIF/NR4A1/TIAM1/SAA2/TRPV4/TNFRSF11A/VEGFD/CCL25/CXCL2/TRPM2/XCL1/SLIT2/FCER1G/NCKAP1L/S100A14/GPR18	42
BP	GO:0002251	organ or tissue specific immune response	0.00498167	ENSG00000124839/ENSG00000197903/ENSG00000160712/ENSG00000180596/ENSG00000184678/ENSG00000124635/ENSG00000012223/ENSG00000273802/ENSG00000143184/ENSG00000140297	RAB17/HIST1H2BK/IL6R/HIST1H2BC/HIST2H2BE/HIST1H2BJ/LTF/HIST1H2BG/XCL1/GCNT3	10
BP	GO:0010466	negative regulation of peptidase activity	0.00498167	ENSG00000105825/ENSG00000003436/ENSG00000147257/ENSG00000109846/ENSG00000143369/ENSG00000175315/ENSG00000135919/ENSG00000136826/ENSG00000204397/ENSG00000101197/ENSG00000120889/ENSG00000145779/ENSG00000149131/ENSG00000103175/ENSG00000100985/ENSG00000114270/ENSG00000124107/ENSG00000137801/ENSG00000109072/ENSG00000101441/ENSG00000140939/ENSG00000197632/ENSG00000143816/ENSG00000035862/ENSG00000064300…	TFPI2/TFPI/GPC3/CRYAB/ECM1/CST6/SERPINE2/KLF4/CARD16/BIRC7/TNFRSF10B/TNFAIP8/SERPING1/WFDC1/MMP9/COL7A1/SLPI/THBS1/VTN/CST4/NOL3/SERPINB2/WNT9A/TIMP2/NGFR/SH3RF1/A2M/VIL1/CSTL1/CDKN2D/SERPINB8/PZP/C4B/COL4A3/CD44/CST1/LTF/ANXA8/SERPINC1/CRB2/C3	41
BP	GO:0019933	cAMP-mediated signaling	0.0052523	ENSG00000113448/ENSG00000106546/ENSG00000135324/ENSG00000184845/ENSG00000186642/ENSG00000148926/ENSG00000112414/ENSG00000141404/ENSG00000100302/ENSG00000079337/ENSG00000258839/ENSG00000145214/ENSG00000111452/ENSG00000121281/ENSG00000078295/ENSG00000160801/ENSG00000198121/ENSG00000116741/ENSG00000152270/ENSG00000159224/ENSG00000112541/ENSG00000165029/ENSG00000132329/ENSG00000184160/ENSG00000182687…	PDE4D/AHR/MRAP2/DRD1/PDE2A/ADM/ADGRG6/GNAL/RASD2/RAPGEF3/MC1R/DGKQ/ADGRD1/ADCY7/ADCY2/PTH1R/LPAR1/RGS2/PDE3B/GIP/PDE10A/ABCA1/RAMP1/ADRA2C/GALR2/PTGER1/RIMS2	27
BP	GO:0034754	cellular hormone metabolic process	0.00624354	ENSG00000100867/ENSG00000138061/ENSG00000137868/ENSG00000104826/ENSG00000140459/ENSG00000093010/ENSG00000133835/ENSG00000118271/ENSG00000173757/ENSG00000148926/ENSG00000137714/ENSG00000131748/ENSG00000107679/ENSG00000184254/ENSG00000227471/ENSG00000145214/ENSG00000148795/ENSG00000140465/ENSG00000135697/ENSG00000108786/ENSG00000118514/ENSG00000170786/ENSG00000196433/ENSG00000138207/ENSG00000197580	DHRS2/CYP1B1/STRA6/LHB/CYP11A1/COMT/HSD17B4/TTR/STAT5B/ADM/FDX1/STARD3/PLEKHA1/ALDH1A3/AKR1B15/DGKQ/CYP17A1/CYP1A1/BCO1/HSD17B1/ALDH8A1/SDR16C5/ASMT/RBP4/BCO2	25
BP	GO:0044057	regulation of system process	0.00624593	ENSG00000123999/ENSG00000174697/ENSG00000071282/ENSG00000170498/ENSG00000197616/ENSG00000135750/ENSG00000171862/ENSG00000093010/ENSG00000173641/ENSG00000113448/ENSG00000169418/ENSG00000154639/ENSG00000136160/ENSG00000197375/ENSG00000147459/ENSG00000148926/ENSG00000136826/ENSG00000051523/ENSG00000176170/ENSG00000196218/ENSG00000118194/ENSG00000173918/ENSG00000132326/ENSG00000168743/ENSG00000119508…	INHA/LEP/LMCD1/KISS1/MYH6/KCNK1/PTEN/COMT/HSPB7/PDE4D/NPR1/CXADR/EDNRB/SLC22A5/DOCK5/ADM/KLF4/CYBA/SPHK1/RYR1/TNNT2/C1QTNF1/PER2/NPNT/NR4A3/MYRF/ITPR1/GRK2/HRH1/CAMK2G/MYH7/CACNA1G/MYL4/APOA2/ATP2A3/KIT/NOL3/ACPP/HCAR2/TNNC1/TH/TNFRSF8/ITGA2/CORIN/NPPB/APOA1/ACE2/RGS2/NLGN3/CACNA2D2/TNR/CYP2J2/KCNMB4/KCNE5/ATP2B3/HRC/KCNG2/INHBB/RETN/TRPV1/ADRA2C/FXYD3/PTAFR/POPDC2/GDF9/CACNA1F/INHBA/RANGRF/TRDN/…	73
BP	GO:0061687	detoxification of inorganic compound	0.00642515	ENSG00000125144/ENSG00000170385/ENSG00000198417/ENSG00000205358/ENSG00000169715/ENSG00000187193/ENSG00000125148/ENSG00000205364	MT1G/SLC30A1/MT1F/MT1H/MT1E/MT1X/MT2A/MT1M	8
BP	GO:0097501	stress response to metal ion	0.00642515	ENSG00000125144/ENSG00000170385/ENSG00000198417/ENSG00000205358/ENSG00000169715/ENSG00000187193/ENSG00000125148/ENSG00000205364	MT1G/SLC30A1/MT1F/MT1H/MT1E/MT1X/MT2A/MT1M	8
BP	GO:0002449	lymphocyte mediated immunity	0.00693594	ENSG00000076248/ENSG00000113600/ENSG00000174697/ENSG00000105329/ENSG00000196352/ENSG00000160224/ENSG00000173757/ENSG00000168918/ENSG00000156127/ENSG00000117335/ENSG00000079385/ENSG00000149131/ENSG00000123843/ENSG00000126804/ENSG00000176919/ENSG00000018280/ENSG00000072274/ENSG00000077238/ENSG00000182326/ENSG00000073008/ENSG00000153283/ENSG00000213047/ENSG00000010671/ENSG00000067606/ENSG00000166278…	UNG/C9/LEP/TGFB1/CD55/AIRE/STAT5B/INPP5D/BATF/CD46/CEACAM1/SERPING1/C4BPB/ZBTB1/C8G/SLC11A1/TFRC/IL4R/C1S/PVR/CD96/DENND1B/BTK/PRKCZ/C2/ZP3/CLCF1/C4B/TNF/TNFSF13/C1QA/XCL1/CRTAM/MASP2/CLC/FCER1G/C3/GCNT3	38
BP	GO:0018108	peptidyl-tyrosine phosphorylation	0.00693594	ENSG00000271503/ENSG00000174697/ENSG00000182578/ENSG00000105329/ENSG00000115380/ENSG00000154342/ENSG00000142627/ENSG00000171094/ENSG00000102755/ENSG00000013588/ENSG00000068078/ENSG00000198223/ENSG00000126561/ENSG00000120694/ENSG00000136487/ENSG00000113494/ENSG00000173757/ENSG00000100368/ENSG00000160712/ENSG00000007264/ENSG00000186891/ENSG00000185291/ENSG00000107954/ENSG00000157193/ENSG00000259207…	CCL5/LEP/CSF1R/TGFB1/EFEMP1/WNT3A/EPHA2/ALK/FLT1/GPRC5A/FGFR3/CSF2RA/STAT5A/HSPH1/GH2/PRLR/STAT5B/CSF2RB/IL6R/MATK/TNFRSF18/IL3RA/NEURL1/LRP8/ITGB3/STYK1/DGKQ/IL11/IL22RA2/LRRK1/JAK1/TXK/VTN/ITGA5/KIT/FGF1/BTK/PRKCZ/NCF1/TEC/CLCF1/MIF/ERCC6/DMTN/BMX/CD44/ADRA2C/GRAP2/HES5/OSM/FLT4/IL12RB2/SLA/SRMS/IL15/ZFYVE28/NRG2/BANK1/TIE1	59
BP	GO:0030595	leukocyte chemotaxis	0.00693594	ENSG00000271503/ENSG00000163220/ENSG00000102755/ENSG00000113448/ENSG00000154639/ENSG00000119535/ENSG00000129988/ENSG00000136160/ENSG00000143556/ENSG00000119630/ENSG00000160712/ENSG00000213949/ENSG00000173432/ENSG00000117115/ENSG00000196639/ENSG00000137801/ENSG00000197405/ENSG00000099377/ENSG00000157404/ENSG00000179218/ENSG00000240972/ENSG00000111199/ENSG00000141655/ENSG00000165197/ENSG00000131142…	CCL5/S100A9/FLT1/PDE4D/CXADR/CSF3R/LBP/EDNRB/S100A7/PGF/IL6R/ITGA1/SAA1/PADI2/HRH1/THBS1/C5AR1/HSD3B7/KIT/CALR/MIF/TRPV4/TNFRSF11A/VEGFD/CCL25/CXCL2/TRPM2/XCL1/SLIT2/FCER1G/NCKAP1L/S100A14/GPR18	33
BP	GO:0055069	zinc ion homeostasis	0.00710807	ENSG00000138821/ENSG00000163220/ENSG00000125144/ENSG00000170385/ENSG00000158014/ENSG00000198417/ENSG00000205358/ENSG00000169715/ENSG00000159363/ENSG00000187193/ENSG00000125148/ENSG00000167895/ENSG00000205364	SLC39A8/S100A9/MT1G/SLC30A1/SLC30A2/MT1F/MT1H/MT1E/ATP13A2/MT1X/MT2A/TMC8/MT1M	13
BP	GO:0072503	cellular divalent inorganic cation homeostasis	0.00710807	ENSG00000271503/ENSG00000138821/ENSG00000165125/ENSG00000163220/ENSG00000125144/ENSG00000170498/ENSG00000105329/ENSG00000170385/ENSG00000196352/ENSG00000158014/ENSG00000113448/ENSG00000198417/ENSG00000184845/ENSG00000136160/ENSG00000205358/ENSG00000167476/ENSG00000169715/ENSG00000159363/ENSG00000148926/ENSG00000051523/ENSG00000187193/ENSG00000196218/ENSG00000173918/ENSG00000138448/ENSG00000187848…	CCL5/SLC39A8/TRPV6/S100A9/MT1G/KISS1/TGFB1/SLC30A1/CD55/SLC30A2/PDE4D/MT1F/DRD1/EDNRB/MT1H/JSRP1/MT1E/ATP13A2/ADM/CYBA/MT1X/RYR1/C1QTNF1/ITGAV/P2RX2/CALB2/SAA1/SLC11A1/CCL28/XCR1/ITPR1/ATP2A3/SYPL2/C5AR1/NOL3/CALR/LPAR3/PTH1R/LPAR1/ATP2B3/HRC/PVALB/TRPV4/MT2A/SLC24A2/CCR3/CACNA1A/GRIN2C/TRPM2/F2/TRPV1/GALR2/PDE6A/GPR17/MT1M/PTGER1/TAC4/F2RL3/XCL1/TRDN/TRPM1/NMU/CHRNA9/CHRNA10/GPR18	65
BP	GO:0097529	myeloid leukocyte migration	0.00789172	ENSG00000271503/ENSG00000163220/ENSG00000102755/ENSG00000113448/ENSG00000154639/ENSG00000119535/ENSG00000129988/ENSG00000136160/ENSG00000143556/ENSG00000173757/ENSG00000119630/ENSG00000160712/ENSG00000213949/ENSG00000173432/ENSG00000196639/ENSG00000137801/ENSG00000197405/ENSG00000157404/ENSG00000240972/ENSG00000111199/ENSG00000141655/ENSG00000165197/ENSG00000131142/ENSG00000081041/ENSG00000261371…	CCL5/S100A9/FLT1/PDE4D/CXADR/CSF3R/LBP/EDNRB/S100A7/STAT5B/PGF/IL6R/ITGA1/SAA1/HRH1/THBS1/C5AR1/KIT/MIF/TRPV4/TNFRSF11A/VEGFD/CCL25/CXCL2/PECAM1/XCL1/SLIT2/FCER1G/NCKAP1L/S100A14	30
BP	GO:0060191	regulation of lipase activity	0.00789172	ENSG00000271503/ENSG00000167772/ENSG00000102755/ENSG00000142871/ENSG00000068078/ENSG00000214456/ENSG00000214274/ENSG00000130208/ENSG00000158874/ENSG00000074966/ENSG00000197405/ENSG00000157404/ENSG00000198121/ENSG00000067606/ENSG00000118137/ENSG00000116741/ENSG00000110245/ENSG00000265190/ENSG00000169403/ENSG00000171777	CCL5/ANGPTL4/FLT1/CYR61/FGFR3/PLIN5/ANG/APOC1/APOA2/TXK/C5AR1/KIT/LPAR1/PRKCZ/APOA1/RGS2/APOC3/ANXA8/PTAFR/RASGRP4	20
BP	GO:0010951	negative regulation of endopeptidase activity	0.00789172	ENSG00000105825/ENSG00000003436/ENSG00000109846/ENSG00000175315/ENSG00000135919/ENSG00000136826/ENSG00000204397/ENSG00000101197/ENSG00000120889/ENSG00000145779/ENSG00000149131/ENSG00000103175/ENSG00000100985/ENSG00000114270/ENSG00000124107/ENSG00000137801/ENSG00000109072/ENSG00000101441/ENSG00000140939/ENSG00000197632/ENSG00000143816/ENSG00000035862/ENSG00000064300/ENSG00000154447/ENSG00000175899…	TFPI2/TFPI/CRYAB/CST6/SERPINE2/KLF4/CARD16/BIRC7/TNFRSF10B/TNFAIP8/SERPING1/WFDC1/MMP9/COL7A1/SLPI/THBS1/VTN/CST4/NOL3/SERPINB2/WNT9A/TIMP2/NGFR/SH3RF1/A2M/VIL1/CSTL1/CDKN2D/SERPINB8/PZP/C4B/COL4A3/CD44/CST1/LTF/ANXA8/SERPINC1/CRB2/C3	39
BP	GO:0018212	peptidyl-tyrosine modification	0.00789172	ENSG00000271503/ENSG00000174697/ENSG00000182578/ENSG00000105329/ENSG00000115380/ENSG00000154342/ENSG00000142627/ENSG00000171094/ENSG00000102755/ENSG00000013588/ENSG00000068078/ENSG00000198223/ENSG00000126561/ENSG00000120694/ENSG00000136487/ENSG00000113494/ENSG00000173757/ENSG00000100368/ENSG00000160712/ENSG00000007264/ENSG00000186891/ENSG00000185291/ENSG00000107954/ENSG00000157193/ENSG00000259207…	CCL5/LEP/CSF1R/TGFB1/EFEMP1/WNT3A/EPHA2/ALK/FLT1/GPRC5A/FGFR3/CSF2RA/STAT5A/HSPH1/GH2/PRLR/STAT5B/CSF2RB/IL6R/MATK/TNFRSF18/IL3RA/NEURL1/LRP8/ITGB3/STYK1/DGKQ/IL11/IL22RA2/LRRK1/JAK1/TXK/VTN/ITGA5/KIT/FGF1/BTK/PRKCZ/NCF1/TEC/CLCF1/MIF/ERCC6/DMTN/BMX/CD44/ADRA2C/GRAP2/HES5/OSM/FLT4/IL12RB2/SLA/SRMS/IL15/ZFYVE28/NRG2/BANK1/TIE1	59
BP	GO:0032496	response to lipopolysaccharide	0.00848576	ENSG00000271503/ENSG00000021826/ENSG00000003436/ENSG00000159674/ENSG00000162551/ENSG00000105329/ENSG00000129038/ENSG00000196352/ENSG00000093010/ENSG00000113448/ENSG00000129988/ENSG00000136160/ENSG00000143556/ENSG00000100368/ENSG00000148926/ENSG00000204397/ENSG00000120889/ENSG00000186891/ENSG00000085871/ENSG00000018280/ENSG00000012504/ENSG00000142166/ENSG00000124107/ENSG00000187554/ENSG00000153283…	CCL5/CPS1/TFPI/SPON2/ALPL/TGFB1/LOXL1/CD55/COMT/PDE4D/LBP/EDNRB/S100A7/CSF2RB/ADM/CARD16/TNFRSF10B/TNFRSF18/MGST2/SLC11A1/NR1H4/IFNAR1/SLPI/TLR5/CD96/CYP1A1/C5AR1/RELT/IRF8/NGFR/TH/TNFRSF8/PDCD1LG2/PLSCR4/MIF/TNFRSF11A/ABCA1/CXCL2/CYP27B1/IL10RA/LTF/CD14/TNF/MRC1/NR1D1/PTAFR/PTGER1/IL12RB2/GJB2/S100A14/ANKRD1	51
BP	GO:0071621	granulocyte chemotaxis	0.00898135	ENSG00000271503/ENSG00000163220/ENSG00000113448/ENSG00000154639/ENSG00000119535/ENSG00000129988/ENSG00000143556/ENSG00000213949/ENSG00000173432/ENSG00000196639/ENSG00000137801/ENSG00000197405/ENSG00000111199/ENSG00000131142/ENSG00000081041/ENSG00000143184/ENSG00000145147/ENSG00000158869/ENSG00000123338/ENSG00000189334	CCL5/S100A9/PDE4D/CXADR/CSF3R/LBP/S100A7/ITGA1/SAA1/HRH1/THBS1/C5AR1/TRPV4/CCL25/CXCL2/XCL1/SLIT2/FCER1G/NCKAP1L/S100A14	20
BP	GO:0060192	negative regulation of lipase activity	0.00901107	ENSG00000167772/ENSG00000214456/ENSG00000130208/ENSG00000158874/ENSG00000118137/ENSG00000116741/ENSG00000110245/ENSG00000265190	ANGPTL4/PLIN5/APOC1/APOA2/APOA1/RGS2/APOC3/ANXA8	8
BP	GO:0002385	mucosal immune response	0.00901107	ENSG00000124839/ENSG00000197903/ENSG00000180596/ENSG00000184678/ENSG00000124635/ENSG00000012223/ENSG00000273802/ENSG00000143184/ENSG00000140297	RAB17/HIST1H2BK/HIST1H2BC/HIST2H2BE/HIST1H2BJ/LTF/HIST1H2BG/XCL1/GCNT3	9
BP	GO:0002250	adaptive immune response	0.00931287	ENSG00000105246/ENSG00000076248/ENSG00000113600/ENSG00000105329/ENSG00000196352/ENSG00000160224/ENSG00000168918/ENSG00000156127/ENSG00000117335/ENSG00000079385/ENSG00000123143/ENSG00000149131/ENSG00000123843/ENSG00000126804/ENSG00000176919/ENSG00000018280/ENSG00000072274/ENSG00000077238/ENSG00000182326/ENSG00000073008/ENSG00000074966/ENSG00000136630/ENSG00000173762/ENSG00000213047/ENSG00000010671…	EBI3/UNG/C9/TGFB1/CD55/AIRE/INPP5D/BATF/CD46/CEACAM1/PKN1/SERPING1/C4BPB/ZBTB1/C8G/SLC11A1/TFRC/IL4R/C1S/PVR/TXK/HLX/CD7/DENND1B/BTK/PRKCZ/C2/TEC/ZP3/LAT2/CLEC4M/CLCF1/NLRP10/TNFRSF11A/C4B/BMX/TNF/IL27/TNFSF13/C1QA/IRF1/LY9/XCL1/CTSS/LILRB3/MASP2/CLC/FCER1G/LILRA6/TNFRSF17/C3/GCNT3	52
BP	GO:0003333	amino acid transmembrane transport	0.00963435	ENSG00000174358/ENSG00000103257/ENSG00000188338/ENSG00000134294/ENSG00000139514/ENSG00000149150/ENSG00000072041/ENSG00000132326/ENSG00000197119/ENSG00000144659/ENSG00000105143/ENSG00000139209/ENSG00000152779/ENSG00000163817/ENSG00000243279/ENSG00000162383/ENSG00000169507/ENSG00000138079/ENSG00000111181	SLC6A19/SLC7A5/SLC38A3/SLC38A2/SLC7A1/SLC43A1/SLC6A15/PER2/SLC25A29/SLC25A38/SLC1A6/SLC38A4/SLC16A12/SLC6A20/PRAF2/SLC1A7/SLC38A11/SLC3A1/SLC6A12	19
BP	GO:0002237	response to molecule of bacterial origin	0.00963435	ENSG00000271503/ENSG00000021826/ENSG00000003436/ENSG00000159674/ENSG00000162551/ENSG00000105329/ENSG00000129038/ENSG00000196352/ENSG00000093010/ENSG00000113448/ENSG00000129988/ENSG00000136160/ENSG00000143556/ENSG00000100368/ENSG00000148926/ENSG00000204397/ENSG00000120889/ENSG00000186891/ENSG00000085871/ENSG00000018280/ENSG00000012504/ENSG00000142166/ENSG00000124107/ENSG00000187554/ENSG00000153283…	CCL5/CPS1/TFPI/SPON2/ALPL/TGFB1/LOXL1/CD55/COMT/PDE4D/LBP/EDNRB/S100A7/CSF2RB/ADM/CARD16/TNFRSF10B/TNFRSF18/MGST2/SLC11A1/NR1H4/IFNAR1/SLPI/TLR5/CD96/CYP1A1/C5AR1/RELT/IRF8/NGFR/TH/TNFRSF8/PDCD1LG2/PLSCR4/MIF/TNFRSF11A/C4B/ABCA1/CXCL2/CYP27B1/IL10RA/LTF/CD14/TNF/MRC1/NR1D1/PTAFR/PTGER1/IL12RB2/GJB2/CARD9/S100A14/ANKRD1	53
BP	GO:0008015	blood circulation	0.0110757	ENSG00000021826/ENSG00000174697/ENSG00000105329/ENSG00000197616/ENSG00000135750/ENSG00000123405/ENSG00000173391/ENSG00000139567/ENSG00000108576/ENSG00000173641/ENSG00000113448/ENSG00000169418/ENSG00000184845/ENSG00000154639/ENSG00000136160/ENSG00000176387/ENSG00000128917/ENSG00000147459/ENSG00000186642/ENSG00000148926/ENSG00000051523/ENSG00000213949/ENSG00000023909/ENSG00000079385/ENSG00000196218…	CPS1/LEP/TGFB1/MYH6/KCNK1/NFE2/OLR1/ACVRL1/SLC6A4/HSPB7/PDE4D/NPR1/DRD1/CXADR/EDNRB/HSD11B2/DLL4/DOCK5/PDE2A/ADM/CYBA/ITGA1/GCLM/CEACAM1/RYR1/TNNT2/P2RX2/SERPING1/PER2/ITPR1/GRK2/HRH1/MYH7/CACNA1G/MYL4/HTR7/ATP2A3/LVRN/TNNC1/MYLK3/SLC2A5/TH/CORIN/NPPB/ACE2/RGS2/CACNA2D2/CYP2J2/KCNMB4/KCNE5/ATP2B3/HRC/KCNG2/TRPV4/COL4A3/AR/ADRA2C/FXYD3/PTAFR/TCAP/TAC4/POPDC2/SLIT2/CACNA1F/RANGRF/TRDN/KLK1/NMU/POST…	71
BP	GO:0052548	regulation of endopeptidase activity	0.0110757	ENSG00000105825/ENSG00000003436/ENSG00000196954/ENSG00000163220/ENSG00000154342/ENSG00000109846/ENSG00000142871/ENSG00000175315/ENSG00000135919/ENSG00000159363/ENSG00000142405/ENSG00000136826/ENSG00000204397/ENSG00000101197/ENSG00000141682/ENSG00000120889/ENSG00000145779/ENSG00000149131/ENSG00000103175/ENSG00000003402/ENSG00000100985/ENSG00000091592/ENSG00000114270/ENSG00000124107/ENSG00000137801…	TFPI2/TFPI/CASP4/S100A9/WNT3A/CRYAB/CYR61/CST6/SERPINE2/ATP13A2/NLRP12/KLF4/CARD16/BIRC7/PMAIP1/TNFRSF10B/TNFAIP8/SERPING1/WFDC1/CFLAR/MMP9/NLRP1/COL7A1/SLPI/THBS1/VTN/CST4/NOL3/SERPINB2/WNT9A/TIMP2/NGFR/BBC3/SH3RF1/A2M/BID/VIL1/CSTL1/HSPE1/CDKN2D/SERPINB8/PZP/C4B/COL4A3/APOPT1/CD44/TNFSF15/CST1/LTF/ST18/TNF/NDUFA13/ANXA8/CASP5/DIABLO/SERPINC1/TNFSF10/CRB2/C3	59
BP	GO:0045861	negative regulation of proteolysis	0.0114619	ENSG00000163602/ENSG00000105825/ENSG00000003436/ENSG00000147257/ENSG00000109846/ENSG00000196352/ENSG00000143369/ENSG00000175315/ENSG00000135919/ENSG00000099958/ENSG00000162545/ENSG00000136826/ENSG00000204397/ENSG00000101197/ENSG00000204599/ENSG00000120889/ENSG00000145779/ENSG00000085063/ENSG00000149131/ENSG00000103175/ENSG00000123843/ENSG00000100985/ENSG00000114270/ENSG00000124107/ENSG00000137801…	RYBP/TFPI2/TFPI/GPC3/CRYAB/CD55/ECM1/CST6/SERPINE2/DERL3/CAMK2N1/KLF4/CARD16/BIRC7/TRIM39/TNFRSF10B/TNFAIP8/CD59/SERPING1/WFDC1/C4BPB/MMP9/COL7A1/SLPI/THBS1/VTN/CST4/NOL3/SERPINB2/WNT9A/TIMP2/NGFR/SH3RF1/A2M/PTPN3/VIL1/CSTL1/CDKN2D/SERPINB8/PZP/C4B/IL1R2/COL4A3/CD44/CST1/F2/LTF/ANXA8/SERPINC1/CRB2/C3	51
BP	GO:0010273	detoxification of copper ion	0.0117051	ENSG00000125144/ENSG00000198417/ENSG00000205358/ENSG00000169715/ENSG00000187193/ENSG00000125148/ENSG00000205364	MT1G/MT1F/MT1H/MT1E/MT1X/MT2A/MT1M	7
BP	GO:1990169	stress response to copper ion	0.0117051	ENSG00000125144/ENSG00000198417/ENSG00000205358/ENSG00000169715/ENSG00000187193/ENSG00000125148/ENSG00000205364	MT1G/MT1F/MT1H/MT1E/MT1X/MT2A/MT1M	7
BP	GO:0051047	positive regulation of secretion	0.0117051	ENSG00000122133/ENSG00000123999/ENSG00000174697/ENSG00000182578/ENSG00000163220/ENSG00000170498/ENSG00000105329/ENSG00000123983/ENSG00000108576/ENSG00000169418/ENSG00000135821/ENSG00000136160/ENSG00000196083/ENSG00000262406/ENSG00000159363/ENSG00000142405/ENSG00000051523/ENSG00000173918/ENSG00000214274/ENSG00000173432/ENSG00000077238/ENSG00000173020/ENSG00000091592/ENSG00000006283/ENSG00000012504…	PAEP/INHA/LEP/CSF1R/S100A9/KISS1/TGFB1/ACSL3/SLC6A4/NPR1/GLUL/EDNRB/IL1RAP/MMP12/ATP13A2/NLRP12/CYBA/C1QTNF1/ANG/SAA1/IL4R/GRK2/NLRP1/CACNA1G/NR1H4/C1QTNF12/TRIM16/HCAR2/NPPB/PRKCZ/ZP3/SYTL2/MIF/RGCC/NLRP10/SCIN/GIP/C2CD2L/TRPV4/TNFRSF11A/INHBB/STX1B/RETN/TRPV1/CD14/TNF/RBP4/PTAFR/GSDMD/INHBA/UNC13A/CRTAM/NMU/POSTN/FCER1G/ILDR1/ANKRD1	57
BP	GO:1903825	organic acid transmembrane transport	0.0117051	ENSG00000174358/ENSG00000137868/ENSG00000103257/ENSG00000110090/ENSG00000188338/ENSG00000134294/ENSG00000139514/ENSG00000149150/ENSG00000072041/ENSG00000132326/ENSG00000076555/ENSG00000197119/ENSG00000144659/ENSG00000137801/ENSG00000158296/ENSG00000105143/ENSG00000139209/ENSG00000152779/ENSG00000141485/ENSG00000163817/ENSG00000243279/ENSG00000162383/ENSG00000169507/ENSG00000138079/ENSG00000111181	SLC6A19/STRA6/SLC7A5/CPT1A/SLC38A3/SLC38A2/SLC7A1/SLC43A1/SLC6A15/PER2/ACACB/SLC25A29/SLC25A38/THBS1/SLC13A3/SLC1A6/SLC38A4/SLC16A12/SLC13A5/SLC6A20/PRAF2/SLC1A7/SLC38A11/SLC3A1/SLC6A12	25
BP	GO:1905039	carboxylic acid transmembrane transport	0.0117051	ENSG00000174358/ENSG00000137868/ENSG00000103257/ENSG00000110090/ENSG00000188338/ENSG00000134294/ENSG00000139514/ENSG00000149150/ENSG00000072041/ENSG00000132326/ENSG00000076555/ENSG00000197119/ENSG00000144659/ENSG00000137801/ENSG00000158296/ENSG00000105143/ENSG00000139209/ENSG00000152779/ENSG00000141485/ENSG00000163817/ENSG00000243279/ENSG00000162383/ENSG00000169507/ENSG00000138079/ENSG00000111181	SLC6A19/STRA6/SLC7A5/CPT1A/SLC38A3/SLC38A2/SLC7A1/SLC43A1/SLC6A15/PER2/ACACB/SLC25A29/SLC25A38/THBS1/SLC13A3/SLC1A6/SLC38A4/SLC16A12/SLC13A5/SLC6A20/PRAF2/SLC1A7/SLC38A11/SLC3A1/SLC6A12	25
BP	GO:0003013	circulatory system process	0.0121987	ENSG00000021826/ENSG00000174697/ENSG00000105329/ENSG00000197616/ENSG00000135750/ENSG00000123405/ENSG00000173391/ENSG00000139567/ENSG00000108576/ENSG00000173641/ENSG00000113448/ENSG00000169418/ENSG00000184845/ENSG00000154639/ENSG00000136160/ENSG00000176387/ENSG00000128917/ENSG00000147459/ENSG00000186642/ENSG00000148926/ENSG00000051523/ENSG00000213949/ENSG00000023909/ENSG00000079385/ENSG00000196218…	CPS1/LEP/TGFB1/MYH6/KCNK1/NFE2/OLR1/ACVRL1/SLC6A4/HSPB7/PDE4D/NPR1/DRD1/CXADR/EDNRB/HSD11B2/DLL4/DOCK5/PDE2A/ADM/CYBA/ITGA1/GCLM/CEACAM1/RYR1/TNNT2/P2RX2/SERPING1/PER2/ITPR1/GRK2/HRH1/MYH7/CACNA1G/MYL4/HTR7/ATP2A3/LVRN/TNNC1/MYLK3/SLC2A5/TH/CORIN/NPPB/ACE2/RGS2/CACNA2D2/CYP2J2/KCNMB4/KCNE5/ATP2B3/HRC/KCNG2/TRPV4/COL4A3/AR/ADRA2C/FXYD3/PTAFR/TCAP/TAC4/POPDC2/SLIT2/CACNA1F/RANGRF/TRDN/KLK1/NMU/POST…	71
BP	GO:0006882	cellular zinc ion homeostasis	0.0121987	ENSG00000138821/ENSG00000163220/ENSG00000125144/ENSG00000170385/ENSG00000158014/ENSG00000198417/ENSG00000205358/ENSG00000169715/ENSG00000159363/ENSG00000187193/ENSG00000125148/ENSG00000205364	SLC39A8/S100A9/MT1G/SLC30A1/SLC30A2/MT1F/MT1H/MT1E/ATP13A2/MT1X/MT2A/MT1M	12
BP	GO:0001553	luteinization	0.0156184	ENSG00000173757/ENSG00000107679/ENSG00000136931/ENSG00000104918/ENSG00000164404/ENSG00000122641	STAT5B/PLEKHA1/NR5A1/RETN/GDF9/INHBA	6
BP	GO:0002040	sprouting angiogenesis	0.0157158	ENSG00000102755/ENSG00000139567/ENSG00000125378/ENSG00000145632/ENSG00000128917/ENSG00000119630/ENSG00000136826/ENSG00000079385/ENSG00000137801/ENSG00000162434/ENSG00000161638/ENSG00000164619/ENSG00000061273/ENSG00000113578/ENSG00000064300/ENSG00000133121/ENSG00000123358/ENSG00000102359/ENSG00000185043/ENSG00000199161/ENSG00000037280/ENSG00000198435/ENSG00000145147/ENSG00000163638	FLT1/ACVRL1/BMP4/PLK2/DLL4/PGF/KLF4/CEACAM1/THBS1/JAK1/ITGA5/BMPER/HDAC7/FGF1/NGFR/STARD13/NR4A1/SRPX2/CIB1/MIR126/FLT4/NRARP/SLIT2/ADAMTS9	24
BP	GO:0030728	ovulation	0.0169851	ENSG00000104827/ENSG00000174697/ENSG00000104826/ENSG00000196337/ENSG00000267631/ENSG00000077238/ENSG00000104818/ENSG00000163083/ENSG00000122641	CGB3/LEP/LHB/CGB7/CGB1/IL4R/CGB2/INHBB/INHBA	9
BP	GO:0052547	regulation of peptidase activity	0.0173955	ENSG00000105825/ENSG00000003436/ENSG00000196954/ENSG00000163220/ENSG00000147257/ENSG00000154342/ENSG00000109846/ENSG00000142871/ENSG00000143369/ENSG00000175315/ENSG00000135919/ENSG00000159363/ENSG00000142405/ENSG00000136826/ENSG00000204397/ENSG00000101197/ENSG00000141682/ENSG00000120889/ENSG00000145779/ENSG00000149131/ENSG00000103175/ENSG00000003402/ENSG00000100985/ENSG00000091592/ENSG00000114270…	TFPI2/TFPI/CASP4/S100A9/GPC3/WNT3A/CRYAB/CYR61/ECM1/CST6/SERPINE2/ATP13A2/NLRP12/KLF4/CARD16/BIRC7/PMAIP1/TNFRSF10B/TNFAIP8/SERPING1/WFDC1/CFLAR/MMP9/NLRP1/COL7A1/SLPI/THBS1/VTN/CST4/NOL3/SERPINB2/WNT9A/TIMP2/NGFR/BBC3/SH3RF1/A2M/BID/VIL1/CSTL1/HSPE1/CDKN2D/SERPINB8/PZP/C4B/COL4A3/APOPT1/CD44/TNFSF15/CST1/LTF/ST18/TNF/NDUFA13/ANXA8/CASP5/DIABLO/SERPINC1/TNFSF10/CRB2/C3	61
BP	GO:0006875	cellular metal ion homeostasis	0.0180949	ENSG00000271503/ENSG00000138821/ENSG00000165125/ENSG00000163220/ENSG00000125144/ENSG00000170498/ENSG00000150991/ENSG00000105329/ENSG00000170385/ENSG00000196352/ENSG00000158014/ENSG00000113448/ENSG00000198417/ENSG00000184845/ENSG00000136160/ENSG00000205358/ENSG00000167476/ENSG00000240230/ENSG00000169715/ENSG00000159363/ENSG00000148926/ENSG00000051523/ENSG00000187193/ENSG00000196218/ENSG00000173918…	CCL5/SLC39A8/TRPV6/S100A9/MT1G/KISS1/UBC/TGFB1/SLC30A1/CD55/SLC30A2/PDE4D/MT1F/DRD1/EDNRB/MT1H/JSRP1/COX19/MT1E/ATP13A2/ADM/CYBA/MT1X/RYR1/C1QTNF1/ITGAV/P2RX2/CALB2/SAA1/EGLN1/SLC11A1/CCL28/TFRC/XCR1/ITPR1/ATP2A3/SYPL2/C5AR1/NOL3/FTL/CALR/LPAR3/PTH1R/LPAR1/LETMD1/ATP2B3/HRC/PVALB/TRPV4/MT2A/SLC24A2/CCR3/CACNA1A/GRIN2C/TRPM2/F2/LTF/TRPV1/GALR2/PDE6A/GPR17/MT1M/PTGER1/TAC4/F2RL3/KCNMA1/XCL1/TRDN/TR…	74
BP	GO:0050731	positive regulation of peptidyl-tyrosine phosphorylation	0.0194983	ENSG00000271503/ENSG00000174697/ENSG00000182578/ENSG00000105329/ENSG00000154342/ENSG00000068078/ENSG00000120694/ENSG00000136487/ENSG00000160712/ENSG00000186891/ENSG00000107954/ENSG00000157193/ENSG00000259207/ENSG00000145214/ENSG00000095752/ENSG00000154237/ENSG00000109072/ENSG00000161638/ENSG00000157404/ENSG00000158517/ENSG00000135605/ENSG00000175505/ENSG00000240972/ENSG00000225830/ENSG00000026508…	CCL5/LEP/CSF1R/TGFB1/WNT3A/FGFR3/HSPH1/GH2/IL6R/TNFRSF18/NEURL1/LRP8/ITGB3/DGKQ/IL11/LRRK1/VTN/ITGA5/KIT/NCF1/TEC/CLCF1/MIF/ERCC6/CD44/ADRA2C/HES5/OSM/IL15/BANK1	30
BP	GO:0001819	positive regulation of cytokine production	0.0194983	ENSG00000122133/ENSG00000105246/ENSG00000174697/ENSG00000182578/ENSG00000159674/ENSG00000138061/ENSG00000105329/ENSG00000154342/ENSG00000204389/ENSG00000113448/ENSG00000169692/ENSG00000204388/ENSG00000129988/ENSG00000173757/ENSG00000196083/ENSG00000164430/ENSG00000262406/ENSG00000160712/ENSG00000142405/ENSG00000051523/ENSG00000117335/ENSG00000173432/ENSG00000018280/ENSG00000119508/ENSG00000077238…	PAEP/EBI3/LEP/CSF1R/SPON2/CYP1B1/TGFB1/WNT3A/HSPA1A/PDE4D/AGPAT2/HSPA1B/LBP/STAT5B/IL1RAP/CGAS/MMP12/IL6R/NLRP12/CYBA/CD46/SAA1/SLC11A1/NR4A3/IL4R/NLRP1/THBS1/APOA2/TXK/TLR5/HSPB1/C5AR1/TRIM16/IRF8/TNFRSF8/PRKCZ/ZP3/MIF/RGCC/NLRP10/TRPV4/CD14/TNF/IL17B/IL27/FLT4/PTAFR/GSDMD/IRF1/IL12RB2/LY9/XCL1/CRTAM/IL15/POSTN/FCER1G/ZBTB20/CARD9/C3	59
BP	GO:1901615	organic hydroxy compound metabolic process	0.0202564	ENSG00000127838/ENSG00000174697/ENSG00000072778/ENSG00000142319/ENSG00000211448/ENSG00000138061/ENSG00000105707/ENSG00000171862/ENSG00000134240/ENSG00000140459/ENSG00000093010/ENSG00000163082/ENSG00000133835/ENSG00000169418/ENSG00000120837/ENSG00000184845/ENSG00000118271/ENSG00000079156/ENSG00000168918/ENSG00000176170/ENSG00000157978/ENSG00000137714/ENSG00000131748/ENSG00000132326/ENSG00000184254…	PNKD/LEP/ACADVL/SLC6A3/DIO2/CYP1B1/HPN/PTEN/HMGCS2/CYP11A1/COMT/SGPP2/HSD17B4/NPR1/NFYB/DRD1/TTR/OSBPL6/INPP5D/SPHK1/LDLRAP1/FDX1/STARD3/PER2/ALDH1A3/PTS/ACACB/DPAGT1/INPP5E/HRH1/PLD4/DGKQ/APOC1/HAGH/INPP1/NR1H4/CYP17A1/APOA2/OSBPL7/CYP1A1/DDC/HSD3B7/KIT/NPC1L1/GBA2/INPP5B/FGF1/BCO1/PTH1R/TH/CEBPA/APOA1/LEPR/PCBD1/TG/PON1/DIO1/CETP/SDR16C5/ABCA1/CYP27B1/GALR2/TNF/AKR1B10/RBP4/NR1D1/PTAFR/INPP4B/P…	72
BP	GO:0016485	protein processing	0.0202564	ENSG00000104827/ENSG00000113600/ENSG00000135346/ENSG00000196352/ENSG00000105707/ENSG00000104826/ENSG00000184012/ENSG00000135919/ENSG00000168014/ENSG00000204397/ENSG00000101197/ENSG00000117335/ENSG00000085063/ENSG00000149131/ENSG00000108582/ENSG00000123843/ENSG00000176919/ENSG00000156521/ENSG00000182326/ENSG00000137801/ENSG00000109072/ENSG00000197405/ENSG00000140939/ENSG00000178772/ENSG00000204084…	CGB3/C9/CGA/CD55/HPN/LHB/TMPRSS2/SERPINE2/C2CD3/CARD16/BIRC7/CD46/CD59/SERPING1/CPD/C4BPB/C8G/TYSND1/C1S/THBS1/VTN/C5AR1/NOL3/CPN2/INPP5B/CORIN/A2M/ACE2/C2/PROZ/ASPRV1/TMEM208/C4B/IL1R2/F2/C1QA/CTSS/KLK1/RHBDL1/CTSE/CPE/C3	42
BP	GO:0050673	epithelial cell proliferation	0.0202564	ENSG00000271503/ENSG00000174697/ENSG00000172889/ENSG00000147257/ENSG00000105329/ENSG00000154342/ENSG00000142627/ENSG00000102755/ENSG00000105707/ENSG00000171862/ENSG00000139567/ENSG00000125378/ENSG00000143369/ENSG00000135821/ENSG00000126561/ENSG00000136160/ENSG00000128917/ENSG00000262406/ENSG00000119630/ENSG00000051523/ENSG00000079385/ENSG00000101940/ENSG00000103175/ENSG00000003402/ENSG00000214274…	CCL5/LEP/EGFL7/GPC3/TGFB1/WNT3A/EPHA2/FLT1/HPN/PTEN/ACVRL1/BMP4/ECM1/GLUL/STAT5A/EDNRB/DLL4/MMP12/PGF/CYBA/CEACAM1/WDR13/WFDC1/CFLAR/ANG/TNFSF12/ZNF703/FRS2/NR4A3/ITGB3/B4GALT1/MYDGF/THBS1/WNT7A/BMPER/IGFBP3/C5AR1/KIT/FGF1/NGFR/LIMS2/APOA1/THAP1/RGCC/NR4A1/VEGFD/CCR3/SDR16C5/AR/MIR126/TNF/NR1D1/HES5/FLT4/NRARP/BCL11B/DLX6	57
BP	GO:0097530	granulocyte migration	0.0211235	ENSG00000271503/ENSG00000163220/ENSG00000113448/ENSG00000154639/ENSG00000119535/ENSG00000129988/ENSG00000143556/ENSG00000213949/ENSG00000173432/ENSG00000196639/ENSG00000137801/ENSG00000197405/ENSG00000111199/ENSG00000131142/ENSG00000081041/ENSG00000261371/ENSG00000143184/ENSG00000145147/ENSG00000158869/ENSG00000123338/ENSG00000189334	CCL5/S100A9/PDE4D/CXADR/CSF3R/LBP/S100A7/ITGA1/SAA1/HRH1/THBS1/C5AR1/TRPV4/CCL25/CXCL2/PECAM1/XCL1/SLIT2/FCER1G/NCKAP1L/S100A14	21
BP	GO:0098656	anion transmembrane transport	0.0211235	ENSG00000174358/ENSG00000112782/ENSG00000137868/ENSG00000103257/ENSG00000110090/ENSG00000188338/ENSG00000134294/ENSG00000160190/ENSG00000139514/ENSG00000145217/ENSG00000149150/ENSG00000085563/ENSG00000072041/ENSG00000132326/ENSG00000221955/ENSG00000186510/ENSG00000076555/ENSG00000197119/ENSG00000102100/ENSG00000225697/ENSG00000144659/ENSG00000088836/ENSG00000137801/ENSG00000158296/ENSG00000155850…	SLC6A19/CLIC5/STRA6/SLC7A5/CPT1A/SLC38A3/SLC38A2/SLC37A1/SLC7A1/SLC26A1/SLC43A1/ABCB1/SLC6A15/PER2/SLC12A8/CLCNKA/ACACB/SLC25A29/SLC35A2/SLC26A6/SLC25A38/SLC4A11/THBS1/SLC13A3/SLC26A2/SLC1A6/SLC38A4/SLC16A12/BEST4/GABRR2/SLC13A5/SLC6A20/ABCA1/PRAF2/SLC1A7/FXYD3/PTAFR/SLC38A11/SLC3A1/CLCA2/CLCN7/CLCN1/SLC6A12	43
BP	GO:0051480	regulation of cytosolic calcium ion concentration	0.0211235	ENSG00000165125/ENSG00000170498/ENSG00000105329/ENSG00000196352/ENSG00000113448/ENSG00000184845/ENSG00000136160/ENSG00000167476/ENSG00000148926/ENSG00000051523/ENSG00000196218/ENSG00000173918/ENSG00000138448/ENSG00000187848/ENSG00000172137/ENSG00000173432/ENSG00000151882/ENSG00000173578/ENSG00000150995/ENSG00000197405/ENSG00000140939/ENSG00000171517/ENSG00000160801/ENSG00000198121/ENSG00000067842…	TRPV6/KISS1/TGFB1/CD55/PDE4D/DRD1/EDNRB/JSRP1/ADM/CYBA/RYR1/C1QTNF1/ITGAV/P2RX2/CALB2/SAA1/CCL28/XCR1/ITPR1/C5AR1/NOL3/LPAR3/PTH1R/LPAR1/ATP2B3/HRC/PVALB/TRPV4/CCR3/CACNA1A/GRIN2C/TRPM2/F2/TRPV1/GALR2/PDE6A/GPR17/PTGER1/TAC4/F2RL3/XCL1/TRDN/TRPM1/NMU/CHRNA9/CHRNA10/GPR18	47
BP	GO:0019731	antibacterial humoral response	0.0216404	ENSG00000159674/ENSG00000197903/ENSG00000096088/ENSG00000180596/ENSG00000184678/ENSG00000124107/ENSG00000124635/ENSG00000012223/ENSG00000273802	SPON2/HIST1H2BK/PGC/HIST1H2BC/HIST2H2BE/SLPI/HIST1H2BJ/LTF/HIST1H2BG	9
BP	GO:0071280	cellular response to copper ion	0.0216404	ENSG00000125144/ENSG00000198417/ENSG00000002726/ENSG00000205358/ENSG00000169715/ENSG00000187193/ENSG00000140465/ENSG00000125148/ENSG00000205364	MT1G/MT1F/AOC1/MT1H/MT1E/MT1X/CYP1A1/MT2A/MT1M	9
BP	GO:0002440	production of molecular mediator of immune response	0.0220558	ENSG00000076248/ENSG00000159674/ENSG00000105329/ENSG00000196352/ENSG00000143641/ENSG00000170476/ENSG00000096088/ENSG00000156127/ENSG00000123143/ENSG00000018280/ENSG00000119508/ENSG00000072274/ENSG00000077238/ENSG00000158874/ENSG00000153283/ENSG00000157404/ENSG00000213047/ENSG00000010671/ENSG00000067606/ENSG00000118137/ENSG00000175505/ENSG00000240972/ENSG00000232810/ENSG00000128218/ENSG00000161955…	UNG/SPON2/TGFB1/CD55/GALNT2/MZB1/PGC/BATF/PKN1/SLC11A1/NR4A3/TFRC/IL4R/APOA2/CD96/KIT/DENND1B/BTK/PRKCZ/APOA1/CLCF1/MIF/TNF/VPREB3/TNFSF13/RBP4/XCL1/CLC/FCER1G/GCNT3	30
BP	GO:0050878	regulation of body fluid levels	0.0229752	ENSG00000105825/ENSG00000142319/ENSG00000003436/ENSG00000163220/ENSG00000154342/ENSG00000123405/ENSG00000169418/ENSG00000197208/ENSG00000135919/ENSG00000126561/ENSG00000136160/ENSG00000113494/ENSG00000120833/ENSG00000173757/ENSG00000176387/ENSG00000105698/ENSG00000148926/ENSG00000138185/ENSG00000051523/ENSG00000079385/ENSG00000064961/ENSG00000159176/ENSG00000173918/ENSG00000197063/ENSG00000187848…	TFPI2/SLC6A3/TFPI/S100A9/WNT3A/NFE2/NPR1/SLC22A4/SERPINE2/STAT5A/EDNRB/PRLR/SOCS2/STAT5B/HSD11B2/USF2/ADM/ENTPD1/CYBA/CEACAM1/HMG20B/CSRP1/C1QTNF1/MAFG/P2RX2/CD59/NEURL1/SERPING1/SAA1/C4BPB/PABPC4/DGKI/ITPR1/ITGB3/DGKQ/THBS1/TXK/VTN/HSPB1/ADCY7/SERPINB2/ADCY2/GATA6/ITGA2/NPPB/A2M/PROCR/PAPSS2/MT-CO2/TEC/VWF/SYTL2/PROZ/KRT16/TRPV4/DMTN/MPIG6B/F2/TSPAN8/ADRA2C/SCNN1B/ANXA8/HIST1H3A/IRF1/F2RL3/HIST1…	70
BP	GO:0050678	regulation of epithelial cell proliferation	0.0277075	ENSG00000271503/ENSG00000174697/ENSG00000172889/ENSG00000147257/ENSG00000105329/ENSG00000154342/ENSG00000102755/ENSG00000105707/ENSG00000171862/ENSG00000139567/ENSG00000125378/ENSG00000143369/ENSG00000135821/ENSG00000126561/ENSG00000136160/ENSG00000128917/ENSG00000262406/ENSG00000119630/ENSG00000051523/ENSG00000079385/ENSG00000101940/ENSG00000103175/ENSG00000003402/ENSG00000214274/ENSG00000239697…	CCL5/LEP/EGFL7/GPC3/TGFB1/WNT3A/FLT1/HPN/PTEN/ACVRL1/BMP4/ECM1/GLUL/STAT5A/EDNRB/DLL4/MMP12/PGF/CYBA/CEACAM1/WDR13/WFDC1/CFLAR/ANG/TNFSF12/ZNF703/FRS2/NR4A3/ITGB3/B4GALT1/MYDGF/THBS1/WNT7A/C5AR1/FGF1/NGFR/LIMS2/RGCC/NR4A1/VEGFD/CCR3/AR/MIR126/TNF/NR1D1/HES5/FLT4/NRARP/BCL11B/DLX6	50
BP	GO:0030100	regulation of endocytosis	0.0279583	ENSG00000124839/ENSG00000147257/ENSG00000153071/ENSG00000105329/ENSG00000154342/ENSG00000171862/ENSG00000131238/ENSG00000051523/ENSG00000157978/ENSG00000138448/ENSG00000101199/ENSG00000123843/ENSG00000018280/ENSG00000136827/ENSG00000144848/ENSG00000130208/ENSG00000204842/ENSG00000109072/ENSG00000135404/ENSG00000243244/ENSG00000179218/ENSG00000164171/ENSG00000116675/ENSG00000166278/ENSG00000166402…	RAB17/GPC3/DAB2/TGFB1/WNT3A/PTEN/PPT1/CYBA/LDLRAP1/ITGAV/ARFGAP1/C4BPB/SLC11A1/TOR1A/ATG3/APOC1/ATXN2/VTN/CD63/STON1/CALR/ITGA2/DNAJC6/C2/TUB/TSPAN1/ARAP3/APOC3/C4B/STX1B/CD14/TNF/RSPO1/FCER1G/NCKAP1L/RAB4B/C3/TF	38
BP	GO:0007204	positive regulation of cytosolic calcium ion concentration	0.0279583	ENSG00000165125/ENSG00000170498/ENSG00000105329/ENSG00000196352/ENSG00000113448/ENSG00000184845/ENSG00000136160/ENSG00000167476/ENSG00000148926/ENSG00000051523/ENSG00000196218/ENSG00000173918/ENSG00000138448/ENSG00000187848/ENSG00000173432/ENSG00000151882/ENSG00000173578/ENSG00000150995/ENSG00000197405/ENSG00000140939/ENSG00000171517/ENSG00000160801/ENSG00000198121/ENSG00000130528/ENSG00000111199…	TRPV6/KISS1/TGFB1/CD55/PDE4D/DRD1/EDNRB/JSRP1/ADM/CYBA/RYR1/C1QTNF1/ITGAV/P2RX2/SAA1/CCL28/XCR1/ITPR1/C5AR1/NOL3/LPAR3/PTH1R/LPAR1/HRC/TRPV4/CCR3/CACNA1A/GRIN2C/TRPM2/F2/TRPV1/GALR2/GPR17/PTGER1/TAC4/F2RL3/XCL1/TRDN/TRPM1/NMU/CHRNA9/CHRNA10/GPR18	43
BP	GO:0015711	organic anion transport	0.0295929	ENSG00000174358/ENSG00000174697/ENSG00000174640/ENSG00000137868/ENSG00000103257/ENSG00000110090/ENSG00000123983/ENSG00000188338/ENSG00000197208/ENSG00000134294/ENSG00000197375/ENSG00000139514/ENSG00000145217/ENSG00000170190/ENSG00000149150/ENSG00000079385/ENSG00000085563/ENSG00000072041/ENSG00000132326/ENSG00000158786/ENSG00000108846/ENSG00000076555/ENSG00000197119/ENSG00000102100/ENSG00000225697…	SLC6A19/LEP/SLCO2A1/STRA6/SLC7A5/CPT1A/ACSL3/SLC38A3/SLC22A4/SLC38A2/SLC22A5/SLC7A1/SLC26A1/SLC16A5/SLC43A1/CEACAM1/ABCB1/SLC6A15/PER2/PLA2G2F/ABCC3/ACACB/SLC25A29/SLC35A2/SLC26A6/SLC25A38/APOC1/SLC4A11/NR1H4/THBS1/APOA2/SLC13A3/ASIC3/CA2/SLCO2B1/SLC26A2/SLC1A6/SLC52A2/APOA1/ACE2/SLC38A4/SLC10A6/MIF/SLC16A12/C2CD2L/SLC2A9/APOC3/CA6/TNFRSF11A/CETP/SLC13A5/SLC6A20/ABCA1/PRAF2/TRPV1/SLC1A7/CA5A/PLA2…	65
BP	GO:0001935	endothelial cell proliferation	0.0295929	ENSG00000174697/ENSG00000172889/ENSG00000102755/ENSG00000139567/ENSG00000125378/ENSG00000143369/ENSG00000126561/ENSG00000128917/ENSG00000119630/ENSG00000051523/ENSG00000214274/ENSG00000239697/ENSG00000259207/ENSG00000074842/ENSG00000137801/ENSG00000164619/ENSG00000064300/ENSG00000118137/ENSG00000131931/ENSG00000102760/ENSG00000123358/ENSG00000165197/ENSG00000183625/ENSG00000199161/ENSG00000232810…	LEP/EGFL7/FLT1/ACVRL1/BMP4/ECM1/STAT5A/DLL4/PGF/CYBA/ANG/TNFSF12/ITGB3/MYDGF/THBS1/BMPER/NGFR/APOA1/THAP1/RGCC/NR4A1/VEGFD/CCR3/MIR126/TNF/FLT4/NRARP	27
BP	GO:0050679	positive regulation of epithelial cell proliferation	0.0295929	ENSG00000271503/ENSG00000172889/ENSG00000105329/ENSG00000154342/ENSG00000105707/ENSG00000139567/ENSG00000125378/ENSG00000143369/ENSG00000135821/ENSG00000126561/ENSG00000262406/ENSG00000119630/ENSG00000051523/ENSG00000003402/ENSG00000214274/ENSG00000239697/ENSG00000183779/ENSG00000119508/ENSG00000259207/ENSG00000086062/ENSG00000074842/ENSG00000154764/ENSG00000197405/ENSG00000113578/ENSG00000123358…	CCL5/EGFL7/TGFB1/WNT3A/HPN/ACVRL1/BMP4/ECM1/GLUL/STAT5A/MMP12/PGF/CYBA/CFLAR/ANG/TNFSF12/ZNF703/NR4A3/ITGB3/B4GALT1/MYDGF/WNT7A/C5AR1/FGF1/NR4A1/VEGFD/CCR3/AR/MIR126/FLT4/NRARP/DLX6	32
BP	GO:0001525	angiogenesis	0.0295929	ENSG00000167772/ENSG00000148848/ENSG00000174697/ENSG00000172889/ENSG00000138061/ENSG00000142627/ENSG00000102755/ENSG00000171862/ENSG00000142871/ENSG00000139567/ENSG00000125378/ENSG00000143369/ENSG00000169418/ENSG00000145632/ENSG00000143556/ENSG00000087245/ENSG00000128917/ENSG00000119630/ENSG00000148926/ENSG00000136826/ENSG00000176170/ENSG00000079385/ENSG00000138448/ENSG00000102554/ENSG00000214274…	ANGPTL4/ADAM12/LEP/EGFL7/CYP1B1/EPHA2/FLT1/PTEN/CYR61/ACVRL1/BMP4/ECM1/NPR1/PLK2/S100A7/MMP2/DLL4/PGF/ADM/KLF4/SPHK1/CEACAM1/ITGAV/KLF5/ANG/TNFSF12/EGLN1/RAPGEF3/ITGB3/AMOT/B4GALT1/MYDGF/COL15A1/THBS1/JAK1/ITGA5/WNT7A/BMPER/HSPB1/NRCAM/C5AR1/HDAC7/FGF1/GATA6/NGFR/NPPB/STARD13/LEPR/PDE3B/RGCC/NR4A1/SRPX2/CIB1/VEGFD/CCR3/STAB1/TGFBI/COL4A3/RAMP1/MIR126/SH2D2A/FLT4/NRARP/APOLD1/SLIT2/CELA1/STAB2/ADA…	71
BP	GO:0002714	positive regulation of B cell mediated immunity	0.0295929	ENSG00000076248/ENSG00000105329/ENSG00000072274/ENSG00000010671/ENSG00000175505/ENSG00000232810/ENSG00000161955/ENSG00000143184/ENSG00000158869/ENSG00000125730	UNG/TGFB1/TFRC/BTK/CLCF1/TNF/TNFSF13/XCL1/FCER1G/C3	10
BP	GO:0002891	positive regulation of immunoglobulin mediated immune response	0.0295929	ENSG00000076248/ENSG00000105329/ENSG00000072274/ENSG00000010671/ENSG00000175505/ENSG00000232810/ENSG00000161955/ENSG00000143184/ENSG00000158869/ENSG00000125730	UNG/TGFB1/TFRC/BTK/CLCF1/TNF/TNFSF13/XCL1/FCER1G/C3	10
BP	GO:0002822	regulation of adaptive immune response based on somatic recombination of immune receptors built from immunoglobulin superfamily domains	0.0297945	ENSG00000076248/ENSG00000105329/ENSG00000079385/ENSG00000123143/ENSG00000123843/ENSG00000126804/ENSG00000018280/ENSG00000072274/ENSG00000077238/ENSG00000073008/ENSG00000136630/ENSG00000010671/ENSG00000067606/ENSG00000188372/ENSG00000175505/ENSG00000182261/ENSG00000232810/ENSG00000197272/ENSG00000161955/ENSG00000143184/ENSG00000105205/ENSG00000158869/ENSG00000125730	UNG/TGFB1/CEACAM1/PKN1/C4BPB/ZBTB1/SLC11A1/TFRC/IL4R/PVR/HLX/BTK/PRKCZ/ZP3/CLCF1/NLRP10/TNF/IL27/TNFSF13/XCL1/CLC/FCER1G/C3	23
BP	GO:0050818	regulation of coagulation	0.0312978	ENSG00000003436/ENSG00000163220/ENSG00000135919/ENSG00000079385/ENSG00000173918/ENSG00000149131/ENSG00000137801/ENSG00000074966/ENSG00000109072/ENSG00000197632/ENSG00000101000/ENSG00000135605/ENSG00000126231/ENSG00000158856/ENSG00000180210/ENSG00000127324/ENSG00000117601/ENSG00000158869	TFPI/S100A9/SERPINE2/CEACAM1/C1QTNF1/SERPING1/THBS1/TXK/VTN/SERPINB2/PROCR/TEC/PROZ/DMTN/F2/TSPAN8/SERPINC1/FCER1G	18
BP	GO:0006836	neurotransmitter transport	0.0326701	ENSG00000174358/ENSG00000127838/ENSG00000135604/ENSG00000142319/ENSG00000173227/ENSG00000170385/ENSG00000108576/ENSG00000135821/ENSG00000070214/ENSG00000184845/ENSG00000103546/ENSG00000103528/ENSG00000072041/ENSG00000109971/ENSG00000132326/ENSG00000157680/ENSG00000136827/ENSG00000144659/ENSG00000173267/ENSG00000154764/ENSG00000132437/ENSG00000105143/ENSG00000164674/ENSG00000180176/ENSG00000010671…	SLC6A19/PNKD/STX11/SLC6A3/SYT12/SLC30A1/SLC6A4/GLUL/SLC44A1/DRD1/SLC6A2/SYT17/SLC6A15/HSPA8/PER2/DGKI/TOR1A/SLC25A38/SNCG/WNT7A/DDC/SLC1A6/SYTL3/TH/BTK/SYTL2/KCNMB4/GRM4/SLC6A20/STX1B/C2CD4D/PRAF2/SLC1A7/SLC6A13/UNC13A/RIMS2/FCER1G/SLC6A12/CPLX2	39
BP	GO:0071294	cellular response to zinc ion	0.0326701	ENSG00000125144/ENSG00000198417/ENSG00000205358/ENSG00000169715/ENSG00000159363/ENSG00000187193/ENSG00000125148/ENSG00000205364	MT1G/MT1F/MT1H/MT1E/ATP13A2/MT1X/MT2A/MT1M	8
BP	GO:0002685	regulation of leukocyte migration	0.0326701	ENSG00000271503/ENSG00000105329/ENSG00000143369/ENSG00000160224/ENSG00000129988/ENSG00000143556/ENSG00000119630/ENSG00000160712/ENSG00000186891/ENSG00000117115/ENSG00000151882/ENSG00000137801/ENSG00000197405/ENSG00000179218/ENSG00000164171/ENSG00000188372/ENSG00000240972/ENSG00000111199/ENSG00000165197/ENSG00000131142/ENSG00000081041/ENSG00000232810/ENSG00000169403/ENSG00000143184/ENSG00000145147…	CCL5/TGFB1/ECM1/AIRE/LBP/S100A7/PGF/IL6R/TNFRSF18/PADI2/CCL28/THBS1/C5AR1/CALR/ITGA2/ZP3/MIF/TRPV4/VEGFD/CCL25/CXCL2/TNF/PTAFR/XCL1/SLIT2/NCKAP1L/MADCAM1/S100A14/GPR18	29
BP	GO:0010517	regulation of phospholipase activity	0.0326701	ENSG00000271503/ENSG00000102755/ENSG00000142871/ENSG00000068078/ENSG00000214274/ENSG00000074966/ENSG00000197405/ENSG00000157404/ENSG00000198121/ENSG00000067606/ENSG00000116741/ENSG00000265190/ENSG00000169403/ENSG00000171777	CCL5/FLT1/CYR61/FGFR3/ANG/TXK/C5AR1/KIT/LPAR1/PRKCZ/RGS2/ANXA8/PTAFR/RASGRP4	14
BP	GO:0042107	cytokine metabolic process	0.0326701	ENSG00000105246/ENSG00000123999/ENSG00000129988/ENSG00000173757/ENSG00000196083/ENSG00000168918/ENSG00000142405/ENSG00000136826/ENSG00000137801/ENSG00000158874/ENSG00000106211/ENSG00000120949/ENSG00000163083/ENSG00000181634/ENSG00000232810/ENSG00000197272/ENSG00000169403/ENSG00000125347/ENSG00000122641/ENSG00000187796	EBI3/INHA/LBP/STAT5B/IL1RAP/INPP5D/NLRP12/KLF4/THBS1/APOA2/HSPB1/TNFRSF8/INHBB/TNFSF15/TNF/IL27/PTAFR/IRF1/INHBA/CARD9	20
BP	GO:0015849	organic acid transport	0.0326701	ENSG00000174358/ENSG00000174697/ENSG00000174640/ENSG00000137868/ENSG00000103257/ENSG00000110090/ENSG00000123983/ENSG00000188338/ENSG00000134294/ENSG00000139514/ENSG00000145217/ENSG00000170190/ENSG00000149150/ENSG00000079385/ENSG00000072041/ENSG00000132326/ENSG00000158786/ENSG00000108846/ENSG00000076555/ENSG00000197119/ENSG00000225697/ENSG00000144659/ENSG00000012504/ENSG00000137801/ENSG00000158296…	SLC6A19/LEP/SLCO2A1/STRA6/SLC7A5/CPT1A/ACSL3/SLC38A3/SLC38A2/SLC7A1/SLC26A1/SLC16A5/SLC43A1/CEACAM1/SLC6A15/PER2/PLA2G2F/ABCC3/ACACB/SLC25A29/SLC26A6/SLC25A38/NR1H4/THBS1/SLC13A3/SLCO2B1/SLC26A2/SLC1A6/ACE2/SLC38A4/SLC10A6/MIF/SLC16A12/TNFRSF11A/SLC13A5/SLC6A20/PRAF2/TRPV1/SLC1A7/PLA2G2C/FABP3/FOLR3/SLC38A11/SLC6A13/GLS2/SLC3A1/SLC6A12	47
BP	GO:0046942	carboxylic acid transport	0.0326701	ENSG00000174358/ENSG00000174697/ENSG00000174640/ENSG00000137868/ENSG00000103257/ENSG00000110090/ENSG00000123983/ENSG00000188338/ENSG00000134294/ENSG00000139514/ENSG00000145217/ENSG00000170190/ENSG00000149150/ENSG00000079385/ENSG00000072041/ENSG00000132326/ENSG00000158786/ENSG00000108846/ENSG00000076555/ENSG00000197119/ENSG00000225697/ENSG00000144659/ENSG00000012504/ENSG00000137801/ENSG00000158296…	SLC6A19/LEP/SLCO2A1/STRA6/SLC7A5/CPT1A/ACSL3/SLC38A3/SLC38A2/SLC7A1/SLC26A1/SLC16A5/SLC43A1/CEACAM1/SLC6A15/PER2/PLA2G2F/ABCC3/ACACB/SLC25A29/SLC26A6/SLC25A38/NR1H4/THBS1/SLC13A3/SLCO2B1/SLC26A2/SLC1A6/ACE2/SLC38A4/SLC10A6/MIF/SLC16A12/TNFRSF11A/SLC13A5/SLC6A20/PRAF2/TRPV1/SLC1A7/PLA2G2C/FABP3/FOLR3/SLC38A11/SLC6A13/GLS2/SLC3A1/SLC6A12	47
BP	GO:0002824	positive regulation of adaptive immune response based on somatic recombination of immune receptors built from immunoglobulin superfamily domains	0.0348036	ENSG00000076248/ENSG00000105329/ENSG00000126804/ENSG00000018280/ENSG00000072274/ENSG00000073008/ENSG00000136630/ENSG00000010671/ENSG00000067606/ENSG00000188372/ENSG00000175505/ENSG00000182261/ENSG00000232810/ENSG00000161955/ENSG00000143184/ENSG00000158869/ENSG00000125730	UNG/TGFB1/ZBTB1/SLC11A1/TFRC/PVR/HLX/BTK/PRKCZ/ZP3/CLCF1/NLRP10/TNF/TNFSF13/XCL1/FCER1G/C3	17
BP	GO:0015893	drug transport	0.0356206	ENSG00000142319/ENSG00000137868/ENSG00000188338/ENSG00000108576/ENSG00000184845/ENSG00000197375/ENSG00000139514/ENSG00000103546/ENSG00000085563/ENSG00000132326/ENSG00000108846/ENSG00000198125/ENSG00000197119/ENSG00000136827/ENSG00000225697/ENSG00000144659/ENSG00000088836/ENSG00000173267/ENSG00000158296/ENSG00000142494/ENSG00000104267/ENSG00000105143/ENSG00000185803/ENSG00000152779/ENSG00000141485…	SLC6A3/STRA6/SLC38A3/SLC6A4/DRD1/SLC22A5/SLC7A1/SLC6A2/ABCB1/PER2/ABCC3/MB/SLC25A29/TOR1A/SLC26A6/SLC25A38/SLC4A11/SNCG/SLC13A3/SLC47A1/CA2/SLC1A6/SLC52A2/SLC16A12/SLC13A5/SLC6A20/RETN/PRAF2/SLC1A7/FOLR3/GDF9/INHBA	32
BP	GO:2000116	regulation of cysteine-type endopeptidase activity	0.0356206	ENSG00000196954/ENSG00000163220/ENSG00000154342/ENSG00000109846/ENSG00000142871/ENSG00000175315/ENSG00000142405/ENSG00000136826/ENSG00000204397/ENSG00000101197/ENSG00000141682/ENSG00000120889/ENSG00000145779/ENSG00000003402/ENSG00000100985/ENSG00000091592/ENSG00000137801/ENSG00000101441/ENSG00000140939/ENSG00000143816/ENSG00000064300/ENSG00000105327/ENSG00000154447/ENSG00000015475/ENSG00000127831…	CASP4/S100A9/WNT3A/CRYAB/CYR61/CST6/NLRP12/KLF4/CARD16/BIRC7/PMAIP1/TNFRSF10B/TNFAIP8/CFLAR/MMP9/NLRP1/THBS1/CST4/NOL3/WNT9A/NGFR/BBC3/SH3RF1/BID/VIL1/CSTL1/HSPE1/CDKN2D/COL4A3/APOPT1/CD44/TNFSF15/CST1/LTF/ST18/TNF/NDUFA13/CASP5/DIABLO/TNFSF10	40
BP	GO:0048739	cardiac muscle fiber development	0.036734	ENSG00000197616/ENSG00000125378/ENSG00000154639/ENSG00000173991/ENSG00000138347/ENSG00000162614	MYH6/BMP4/CXADR/TCAP/MYPN/NEXN	6
BP	GO:0002700	regulation of production of molecular mediator of immune response	0.0371697	ENSG00000076248/ENSG00000159674/ENSG00000105329/ENSG00000170476/ENSG00000096088/ENSG00000123143/ENSG00000119508/ENSG00000072274/ENSG00000077238/ENSG00000158874/ENSG00000153283/ENSG00000010671/ENSG00000067606/ENSG00000118137/ENSG00000175505/ENSG00000240972/ENSG00000232810/ENSG00000161955/ENSG00000138207/ENSG00000143184/ENSG00000105205/ENSG00000158869	UNG/SPON2/TGFB1/MZB1/PGC/PKN1/NR4A3/TFRC/IL4R/APOA2/CD96/BTK/PRKCZ/APOA1/CLCF1/MIF/TNF/TNFSF13/RBP4/XCL1/CLC/FCER1G	22
BP	GO:0071674	mononuclear cell migration	0.0377855	ENSG00000271503/ENSG00000105329/ENSG00000102755/ENSG00000143556/ENSG00000160712/ENSG00000137801/ENSG00000197405/ENSG00000111199/ENSG00000141655/ENSG00000131142/ENSG00000232810/ENSG00000143184/ENSG00000145147/ENSG00000189334	CCL5/TGFB1/FLT1/S100A7/IL6R/THBS1/C5AR1/TRPV4/TNFRSF11A/CCL25/TNF/XCL1/SLIT2/S100A14	14
BP	GO:0019730	antimicrobial humoral response	0.0384571	ENSG00000163220/ENSG00000159674/ENSG00000197903/ENSG00000096088/ENSG00000143556/ENSG00000180596/ENSG00000184678/ENSG00000018280/ENSG00000179914/ENSG00000124107/ENSG00000124635/ENSG00000180210/ENSG00000012223/ENSG00000273802/ENSG00000161031	S100A9/SPON2/HIST1H2BK/PGC/S100A7/HIST1H2BC/HIST2H2BE/SLC11A1/ITLN1/SLPI/HIST1H2BJ/F2/LTF/HIST1H2BG/PGLYRP2	15
BP	GO:0030193	regulation of blood coagulation	0.0384571	ENSG00000003436/ENSG00000163220/ENSG00000135919/ENSG00000079385/ENSG00000173918/ENSG00000149131/ENSG00000137801/ENSG00000074966/ENSG00000109072/ENSG00000197632/ENSG00000135605/ENSG00000126231/ENSG00000158856/ENSG00000180210/ENSG00000127324/ENSG00000117601/ENSG00000158869	TFPI/S100A9/SERPINE2/CEACAM1/C1QTNF1/SERPING1/THBS1/TXK/VTN/SERPINB2/TEC/PROZ/DMTN/F2/TSPAN8/SERPINC1/FCER1G	17
BP	GO:1900046	regulation of hemostasis	0.0384571	ENSG00000003436/ENSG00000163220/ENSG00000135919/ENSG00000079385/ENSG00000173918/ENSG00000149131/ENSG00000137801/ENSG00000074966/ENSG00000109072/ENSG00000197632/ENSG00000135605/ENSG00000126231/ENSG00000158856/ENSG00000180210/ENSG00000127324/ENSG00000117601/ENSG00000158869	TFPI/S100A9/SERPINE2/CEACAM1/C1QTNF1/SERPING1/THBS1/TXK/VTN/SERPINB2/TEC/PROZ/DMTN/F2/TSPAN8/SERPINC1/FCER1G	17
BP	GO:0050764	regulation of phagocytosis	0.0384571	ENSG00000105329/ENSG00000171862/ENSG00000051523/ENSG00000138448/ENSG00000123843/ENSG00000018280/ENSG00000144848/ENSG00000179218/ENSG00000164171/ENSG00000166278/ENSG00000166402/ENSG00000224389/ENSG00000232810/ENSG00000158869/ENSG00000123338/ENSG00000125730	TGFB1/PTEN/CYBA/ITGAV/C4BPB/SLC11A1/ATG3/CALR/ITGA2/C2/TUB/C4B/TNF/FCER1G/NCKAP1L/C3	16
BP	GO:0002819	regulation of adaptive immune response	0.03969	ENSG00000076248/ENSG00000105329/ENSG00000079385/ENSG00000123143/ENSG00000123843/ENSG00000126804/ENSG00000018280/ENSG00000072274/ENSG00000077238/ENSG00000073008/ENSG00000136630/ENSG00000010671/ENSG00000067606/ENSG00000188372/ENSG00000175505/ENSG00000182261/ENSG00000232810/ENSG00000197272/ENSG00000161955/ENSG00000125347/ENSG00000143184/ENSG00000105205/ENSG00000158869/ENSG00000125730	UNG/TGFB1/CEACAM1/PKN1/C4BPB/ZBTB1/SLC11A1/TFRC/IL4R/PVR/HLX/BTK/PRKCZ/ZP3/CLCF1/NLRP10/TNF/IL27/TNFSF13/IRF1/XCL1/CLC/FCER1G/C3	24
BP	GO:0050995	negative regulation of lipid catabolic process	0.0414609	ENSG00000214456/ENSG00000076555/ENSG00000130208/ENSG00000158874/ENSG00000182782/ENSG00000152270/ENSG00000110245/ENSG00000232810	PLIN5/ACACB/APOC1/APOA2/HCAR2/PDE3B/APOC3/TNF	8
BP	GO:0032103	positive regulation of response to external stimulus	0.0424791	ENSG00000271503/ENSG00000163220/ENSG00000105329/ENSG00000096088/ENSG00000129988/ENSG00000143556/ENSG00000173757/ENSG00000186642/ENSG00000119630/ENSG00000160712/ENSG00000142405/ENSG00000051523/ENSG00000085871/ENSG00000137801/ENSG00000106211/ENSG00000197405/ENSG00000179218/ENSG00000164171/ENSG00000198121/ENSG00000010671/ENSG00000188372/ENSG00000240972/ENSG00000182261/ENSG00000156299/ENSG00000111199…	CCL5/S100A9/TGFB1/PGC/LBP/S100A7/STAT5B/PDE2A/PGF/IL6R/NLRP12/CYBA/MGST2/THBS1/HSPB1/C5AR1/CALR/ITGA2/LPAR1/BTK/ZP3/MIF/NLRP10/TIAM1/TRPV4/TNFRSF11A/VEGFD/CXCL2/CYP27B1/F2/TNF/IL17B/OSM/XCL1/SLIT2/IL15/FCER1G/NCKAP1L/S100A14/C3	40
BP	GO:0043114	regulation of vascular permeability	0.0425312	ENSG00000105329/ENSG00000169418/ENSG00000186642/ENSG00000148926/ENSG00000079385/ENSG00000196639/ENSG00000140795/ENSG00000120937/ENSG00000111199/ENSG00000145147	TGFB1/NPR1/PDE2A/ADM/CEACAM1/HRH1/MYLK3/NPPB/TRPV4/SLIT2	10
BP	GO:0033627	cell adhesion mediated by integrin	0.0425312	ENSG00000271503/ENSG00000138061/ENSG00000142627/ENSG00000115221/ENSG00000138448/ENSG00000168743/ENSG00000259207/ENSG00000109072/ENSG00000161638/ENSG00000164171/ENSG00000152270/ENSG00000185043/ENSG00000088992/ENSG00000123338	CCL5/CYP1B1/EPHA2/ITGB6/ITGAV/NPNT/ITGB3/VTN/ITGA5/ITGA2/PDE3B/CIB1/TESC/NCKAP1L	14
BP	GO:0055074	calcium ion homeostasis	0.0425312	ENSG00000271503/ENSG00000165125/ENSG00000170498/ENSG00000105329/ENSG00000170385/ENSG00000196352/ENSG00000113448/ENSG00000184845/ENSG00000136160/ENSG00000167476/ENSG00000159363/ENSG00000148926/ENSG00000051523/ENSG00000196218/ENSG00000173918/ENSG00000138448/ENSG00000187848/ENSG00000172137/ENSG00000173432/ENSG00000151882/ENSG00000173578/ENSG00000150995/ENSG00000074370/ENSG00000143028/ENSG00000197405…	CCL5/TRPV6/KISS1/TGFB1/SLC30A1/CD55/PDE4D/DRD1/EDNRB/JSRP1/ATP13A2/ADM/CYBA/RYR1/C1QTNF1/ITGAV/P2RX2/CALB2/SAA1/CCL28/XCR1/ITPR1/ATP2A3/SYPL2/C5AR1/NOL3/CALR/LPAR3/PTH1R/LPAR1/ATP2B3/HRC/PVALB/TRPV4/SLC24A2/CCR3/CACNA1A/CYP27B1/GRIN2C/TRPM2/F2/TRPV1/GALR2/PDE6A/GPR17/PTGER1/TAC4/F2RL3/XCL1/TRDN/TRPM1/NMU/CHRNA9/KL/S100A14/CHRNA10/GPR18	57
BP	GO:0065005	protein-lipid complex assembly	0.0426795	ENSG00000123983/ENSG00000130340/ENSG00000168487/ENSG00000130208/ENSG00000158874/ENSG00000118137/ENSG00000110245/ENSG00000165029/ENSG00000167780	ACSL3/SNX9/BMP1/APOC1/APOA2/APOA1/APOC3/ABCA1/SOAT2	9
BP	GO:0045765	regulation of angiogenesis	0.0443498	ENSG00000167772/ENSG00000148848/ENSG00000174697/ENSG00000138061/ENSG00000142627/ENSG00000102755/ENSG00000139567/ENSG00000143369/ENSG00000169418/ENSG00000145632/ENSG00000128917/ENSG00000119630/ENSG00000148926/ENSG00000136826/ENSG00000176170/ENSG00000079385/ENSG00000239697/ENSG00000135766/ENSG00000079337/ENSG00000126016/ENSG00000074842/ENSG00000137801/ENSG00000162434/ENSG00000161638/ENSG00000106211…	ANGPTL4/ADAM12/LEP/CYP1B1/EPHA2/FLT1/ACVRL1/ECM1/NPR1/PLK2/DLL4/PGF/ADM/KLF4/SPHK1/CEACAM1/TNFSF12/EGLN1/RAPGEF3/AMOT/MYDGF/THBS1/JAK1/ITGA5/HSPB1/C5AR1/HDAC7/FGF1/GATA6/NGFR/NPPB/STARD13/PDE3B/RGCC/SRPX2/CIB1/VEGFD/CCR3/STAB1/COL4A3/MIR126/CELA1/ADAMTS9/TIE1/C3	45
BP	GO:0019932	second-messenger-mediated signaling	0.0443498	ENSG00000071282/ENSG00000113448/ENSG00000106546/ENSG00000135324/ENSG00000184845/ENSG00000136160/ENSG00000167476/ENSG00000186642/ENSG00000148926/ENSG00000112414/ENSG00000176170/ENSG00000141404/ENSG00000100302/ENSG00000187848/ENSG00000079337/ENSG00000258839/ENSG00000150995/ENSG00000196639/ENSG00000145214/ENSG00000137801/ENSG00000111452/ENSG00000121281/ENSG00000182759/ENSG00000078295/ENSG00000160801…	LMCD1/PDE4D/AHR/MRAP2/DRD1/EDNRB/JSRP1/PDE2A/ADM/ADGRG6/SPHK1/GNAL/RASD2/P2RX2/RAPGEF3/MC1R/ITPR1/HRH1/DGKQ/THBS1/ADGRD1/ADCY7/MAFA/ADCY2/PTH1R/LPAR1/BTK/NR5A1/RGS2/PDE3B/RASD1/LAT2/GIP/CIB1/HRC/DMTN/PDE10A/ABCA1/GRIN2C/TRPM2/RAMP1/ADRA2C/GALR2/PTGER1/RIMS2/TRDN/PTGDR2	47
BP	GO:0010518	positive regulation of phospholipase activity	0.0443498	ENSG00000271503/ENSG00000102755/ENSG00000142871/ENSG00000068078/ENSG00000214274/ENSG00000074966/ENSG00000197405/ENSG00000157404/ENSG00000198121/ENSG00000067606/ENSG00000169403/ENSG00000171777	CCL5/FLT1/CYR61/FGFR3/ANG/TXK/C5AR1/KIT/LPAR1/PRKCZ/PTAFR/RASGRP4	12
BP	GO:1904018	positive regulation of vasculature development	0.0459016	ENSG00000167772/ENSG00000148848/ENSG00000138061/ENSG00000102755/ENSG00000139567/ENSG00000143369/ENSG00000145632/ENSG00000119630/ENSG00000148926/ENSG00000136826/ENSG00000176170/ENSG00000079385/ENSG00000003402/ENSG00000239697/ENSG00000079337/ENSG00000074842/ENSG00000137801/ENSG00000162434/ENSG00000161638/ENSG00000106211/ENSG00000197405/ENSG00000157404/ENSG00000061273/ENSG00000113578/ENSG00000141448…	ANGPTL4/ADAM12/CYP1B1/FLT1/ACVRL1/ECM1/PLK2/PGF/ADM/KLF4/SPHK1/CEACAM1/CFLAR/TNFSF12/RAPGEF3/MYDGF/THBS1/JAK1/ITGA5/HSPB1/C5AR1/KIT/HDAC7/FGF1/GATA6/SRPX2/CIB1/VEGFD/CCR3/MIR126/CELA1/C3	32
BP	GO:0050663	cytokine secretion	0.0459016	ENSG00000122133/ENSG00000174697/ENSG00000182578/ENSG00000196975/ENSG00000196083/ENSG00000262406/ENSG00000142405/ENSG00000204397/ENSG00000115221/ENSG00000138448/ENSG00000173432/ENSG00000077238/ENSG00000091592/ENSG00000012504/ENSG00000158874/ENSG00000187554/ENSG00000221926/ENSG00000067606/ENSG00000118137/ENSG00000240972/ENSG00000102760/ENSG00000182261/ENSG00000111199/ENSG00000115590/ENSG00000165029…	PAEP/LEP/CSF1R/ANXA4/IL1RAP/MMP12/NLRP12/CARD16/ITGB6/ITGAV/SAA1/IL4R/NLRP1/NR1H4/APOA2/TLR5/TRIM16/PRKCZ/APOA1/MIF/RGCC/NLRP10/TRPV4/IL1R2/ABCA1/CD14/TNF/GSDMD/CRTAM/POSTN/BANK1	31
BP	GO:0006066	alcohol metabolic process	0.0459304	ENSG00000174697/ENSG00000072778/ENSG00000138061/ENSG00000171862/ENSG00000134240/ENSG00000140459/ENSG00000163082/ENSG00000120837/ENSG00000118271/ENSG00000168918/ENSG00000176170/ENSG00000157978/ENSG00000137714/ENSG00000131748/ENSG00000184254/ENSG00000150787/ENSG00000076555/ENSG00000172269/ENSG00000148384/ENSG00000196639/ENSG00000166428/ENSG00000145214/ENSG00000130208/ENSG00000151689/ENSG00000012504…	LEP/ACADVL/CYP1B1/PTEN/HMGCS2/CYP11A1/SGPP2/NFYB/TTR/INPP5D/SPHK1/LDLRAP1/FDX1/STARD3/ALDH1A3/PTS/ACACB/DPAGT1/INPP5E/HRH1/PLD4/DGKQ/APOC1/INPP1/NR1H4/APOA2/NPC1L1/INPP5B/FGF1/BCO1/PTH1R/CEBPA/APOA1/LEPR/PCBD1/PON1/CETP/SDR16C5/ABCA1/CYP27B1/GALR2/TNF/AKR1B10/RBP4/PTAFR/INPP4B/PLCH2/SOAT2/MIOX	49
BP	GO:0001936	regulation of endothelial cell proliferation	0.0459304	ENSG00000174697/ENSG00000172889/ENSG00000102755/ENSG00000139567/ENSG00000125378/ENSG00000143369/ENSG00000126561/ENSG00000128917/ENSG00000119630/ENSG00000051523/ENSG00000214274/ENSG00000239697/ENSG00000259207/ENSG00000074842/ENSG00000137801/ENSG00000064300/ENSG00000102760/ENSG00000123358/ENSG00000165197/ENSG00000183625/ENSG00000199161/ENSG00000232810/ENSG00000037280/ENSG00000198435	LEP/EGFL7/FLT1/ACVRL1/BMP4/ECM1/STAT5A/DLL4/PGF/CYBA/ANG/TNFSF12/ITGB3/MYDGF/THBS1/NGFR/RGCC/NR4A1/VEGFD/CCR3/MIR126/TNF/FLT4/NRARP	24
BP	GO:1902043	positive regulation of extrinsic apoptotic signaling pathway via death domain receptors	0.0459304	ENSG00000171862/ENSG00000136603/ENSG00000141682/ENSG00000104375/ENSG00000137801/ENSG00000172005/ENSG00000163012	PTEN/SKIL/PMAIP1/STK3/THBS1/MAL/ZSWIM2	7
BP	GO:0006855	drug transmembrane transport	0.046326	ENSG00000137868/ENSG00000188338/ENSG00000197375/ENSG00000139514/ENSG00000085563/ENSG00000132326/ENSG00000108846/ENSG00000197119/ENSG00000144659/ENSG00000088836/ENSG00000158296/ENSG00000142494/ENSG00000105143/ENSG00000152779/ENSG00000141485/ENSG00000243279/ENSG00000162383	STRA6/SLC38A3/SLC22A5/SLC7A1/ABCB1/PER2/ABCC3/SLC25A29/SLC25A38/SLC4A11/SLC13A3/SLC47A1/SLC1A6/SLC16A12/SLC13A5/PRAF2/SLC1A7	17
BP	GO:1901342	regulation of vasculature development	0.046326	ENSG00000167772/ENSG00000148848/ENSG00000174697/ENSG00000138061/ENSG00000142627/ENSG00000102755/ENSG00000139567/ENSG00000125378/ENSG00000143369/ENSG00000169418/ENSG00000145632/ENSG00000128917/ENSG00000119630/ENSG00000148926/ENSG00000136826/ENSG00000176170/ENSG00000079385/ENSG00000003402/ENSG00000239697/ENSG00000135766/ENSG00000079337/ENSG00000126016/ENSG00000074842/ENSG00000137801/ENSG00000162434…	ANGPTL4/ADAM12/LEP/CYP1B1/EPHA2/FLT1/ACVRL1/BMP4/ECM1/NPR1/PLK2/DLL4/PGF/ADM/KLF4/SPHK1/CEACAM1/CFLAR/TNFSF12/EGLN1/RAPGEF3/AMOT/MYDGF/THBS1/JAK1/ITGA5/HSPB1/C5AR1/KIT/HDAC7/FGF1/GATA6/NGFR/NPPB/STARD13/PDE3B/RGCC/SRPX2/CIB1/VEGFD/CCR3/STAB1/COL4A3/MIR126/CELA1/ADAMTS9/TIE1/C3	48
BP	GO:0010955	negative regulation of protein processing	0.046326	ENSG00000196352/ENSG00000135919/ENSG00000204397/ENSG00000101197/ENSG00000085063/ENSG00000149131/ENSG00000123843/ENSG00000137801/ENSG00000140939/ENSG00000175899/ENSG00000115590	CD55/SERPINE2/CARD16/BIRC7/CD59/SERPING1/C4BPB/THBS1/NOL3/A2M/IL1R2	11
BP	GO:1903318	negative regulation of protein maturation	0.046326	ENSG00000196352/ENSG00000135919/ENSG00000204397/ENSG00000101197/ENSG00000085063/ENSG00000149131/ENSG00000123843/ENSG00000137801/ENSG00000140939/ENSG00000175899/ENSG00000115590	CD55/SERPINE2/CARD16/BIRC7/CD59/SERPING1/C4BPB/THBS1/NOL3/A2M/IL1R2	11
BP	GO:0060193	positive regulation of lipase activity	0.0464399	ENSG00000271503/ENSG00000102755/ENSG00000142871/ENSG00000068078/ENSG00000214456/ENSG00000214274/ENSG00000074966/ENSG00000197405/ENSG00000157404/ENSG00000198121/ENSG00000067606/ENSG00000118137/ENSG00000169403/ENSG00000171777	CCL5/FLT1/CYR61/FGFR3/PLIN5/ANG/TXK/C5AR1/KIT/LPAR1/PRKCZ/APOA1/PTAFR/RASGRP4	14
BP	GO:0030593	neutrophil chemotaxis	0.0467188	ENSG00000271503/ENSG00000163220/ENSG00000113448/ENSG00000154639/ENSG00000119535/ENSG00000129988/ENSG00000213949/ENSG00000173432/ENSG00000197405/ENSG00000131142/ENSG00000081041/ENSG00000143184/ENSG00000145147/ENSG00000158869/ENSG00000123338	CCL5/S100A9/PDE4D/CXADR/CSF3R/LBP/ITGA1/SAA1/C5AR1/CCL25/CXCL2/XCL1/SLIT2/FCER1G/NCKAP1L	15
BP	GO:0042574	retinal metabolic process	0.0488828	ENSG00000138061/ENSG00000184254/ENSG00000135697/ENSG00000118514/ENSG00000170786/ENSG00000197580	CYP1B1/ALDH1A3/BCO1/ALDH8A1/SDR16C5/BCO2	6
BP	GO:0071071	regulation of phospholipid biosynthetic process	0.0488828	ENSG00000123983/ENSG00000153395/ENSG00000012504/ENSG00000188372/ENSG00000121769/ENSG00000069122	ACSL3/LPCAT1/NR1H4/ZP3/FABP3/ADGRF5	6
BP	GO:0050974	detection of mechanical stimulus involved in sensory perception	0.0494767	ENSG00000105707/ENSG00000135919/ENSG00000213199/ENSG00000157404/ENSG00000122733/ENSG00000164171/ENSG00000174343/ENSG00000129749	HPN/SERPINE2/ASIC3/KIT/PHF24/ITGA2/CHRNA9/CHRNA10	8
BP	GO:0042035	regulation of cytokine biosynthetic process	0.0494767	ENSG00000105246/ENSG00000123999/ENSG00000129988/ENSG00000173757/ENSG00000168918/ENSG00000142405/ENSG00000136826/ENSG00000137801/ENSG00000158874/ENSG00000106211/ENSG00000120949/ENSG00000163083/ENSG00000232810/ENSG00000197272/ENSG00000169403/ENSG00000125347/ENSG00000122641/ENSG00000187796	EBI3/INHA/LBP/STAT5B/INPP5D/NLRP12/KLF4/THBS1/APOA2/HSPB1/TNFRSF8/INHBB/TNF/IL27/PTAFR/IRF1/INHBA/CARD9	18
CC	GO:0005578	proteinaceous extracellular matrix	0.000675426	ENSG00000167772/ENSG00000105825/ENSG00000159674/ENSG00000162551/ENSG00000147257/ENSG00000105329/ENSG00000115380/ENSG00000154342/ENSG00000129038/ENSG00000142871/ENSG00000125378/ENSG00000143369/ENSG00000124749/ENSG00000196739/ENSG00000087245/ENSG00000262406/ENSG00000197614/ENSG00000149506/ENSG00000053747/ENSG00000117122/ENSG00000187720/ENSG00000214274/ENSG00000103196/ENSG00000135925/ENSG00000168743…	ANGPTL4/TFPI2/SPON2/ALPL/GPC3/TGFB1/EFEMP1/WNT3A/LOXL1/CYR61/BMP4/ECM1/COL21A1/COL27A1/MMP2/MMP12/MFAP5/ZP1/LAMA3/MFAP2/THSD4/ANG/CRISPLD2/WNT10A/NPNT/HMCN2/BMP1/NTN1/MMP9/P3H2/COL7A1/COL15A1/MMP23B/VTN/WNT7A/ADAMTS6/LTBP2/WNT9A/CALR/TIMP2/FGF1/SPON1/ADAMTS20/VWF/TNR/ZP3/KAZALD1/CRISP3/COL26A1/TGFBI/COL4A3/FBLN7/EGFL6/WNT3/EMILIN1/SLIT2/ADAMTS5/FBLN5/LRRN2/POSTN/FLRT2/ADAMTS9/LAMB4/ZG16	64
CC	GO:0031012	extracellular matrix	0.000675426	ENSG00000167772/ENSG00000105825/ENSG00000163220/ENSG00000172889/ENSG00000159674/ENSG00000162551/ENSG00000071282/ENSG00000147257/ENSG00000105329/ENSG00000115380/ENSG00000154342/ENSG00000129038/ENSG00000142910/ENSG00000142871/ENSG00000125378/ENSG00000143369/ENSG00000124749/ENSG00000196739/ENSG00000135919/ENSG00000143556/ENSG00000087245/ENSG00000262406/ENSG00000168056/ENSG00000197614/ENSG00000149506…	ANGPTL4/TFPI2/S100A9/EGFL7/SPON2/ALPL/LMCD1/GPC3/TGFB1/EFEMP1/WNT3A/LOXL1/TINAGL1/CYR61/BMP4/ECM1/COL21A1/COL27A1/SERPINE2/S100A7/MMP2/MMP12/LTBP3/MFAP5/ZP1/LAMA3/MFAP2/THSD4/ANG/CRISPLD2/WNT10A/NPNT/HMCN2/BMP1/NTN1/MMP9/P3H2/COL7A1/COL15A1/SLPI/THBS1/MMP23B/VTN/WNT7A/ADAMTS6/LTBP2/WNT9A/CALR/TIMP2/FGF1/SPON1/APOA1/ADAMTS20/VWF/TNR/ZP3/KAZALD1/CRISP3/APOC3/COL26A1/TGFBI/COL4A3/FBLN7/EGFL6/WNT3/EM…	75
CC	GO:0072562	blood microparticle	0.000901366	ENSG00000167772/ENSG00000113600/ENSG00000105329/ENSG00000173110/ENSG00000204389/ENSG00000204388/ENSG00000109971/ENSG00000149131/ENSG00000176919/ENSG00000072274/ENSG00000182326/ENSG00000158874/ENSG00000109072/ENSG00000178772/ENSG00000175899/ENSG00000118137/ENSG00000005421/ENSG00000126838/ENSG00000224389/ENSG00000180210/ENSG00000143450/ENSG00000117601/ENSG00000125730/ENSG00000091513/ENSG00000204390	ANGPTL4/C9/TGFB1/HSPA6/HSPA1A/HSPA1B/HSPA8/SERPING1/C8G/TFRC/C1S/APOA2/VTN/CPN2/A2M/APOA1/PON1/PZP/C4B/F2/OAZ3/SERPINC1/C3/TF/HSPA1L	25
CC	GO:0034364	high-density lipoprotein particle	0.024672	ENSG00000173432/ENSG00000130208/ENSG00000158874/ENSG00000118137/ENSG00000005421/ENSG00000134339/ENSG00000110245/ENSG00000087237/ENSG00000165029	SAA1/APOC1/APOA2/APOA1/PON1/SAA2/APOC3/CETP/ABCA1	9
MF	GO:0048018	receptor ligand activity	1.03733e-07	ENSG00000105246/ENSG00000271503/ENSG00000104827/ENSG00000123999/ENSG00000174697/ENSG00000012171/ENSG00000140961/ENSG00000105329/ENSG00000115380/ENSG00000154342/ENSG00000135346/ENSG00000104826/ENSG00000125378/ENSG00000130513/ENSG00000136487/ENSG00000118271/ENSG00000196337/ENSG00000120211/ENSG00000119630/ENSG00000148926/ENSG00000105472/ENSG00000111405/ENSG00000173432/ENSG00000239697/ENSG00000135925…	EBI3/CCL5/CGB3/INHA/LEP/SEMA3B/OSGIN1/TGFB1/EFEMP1/WNT3A/CGA/LHB/BMP4/GDF15/GH2/TTR/CGB7/INSL4/PGF/ADM/CLEC11A/ENDOU/SAA1/TNFSF12/WNT10A/CGB1/BMP1/CCL28/NTF4/CSH2/CDNF/IL11/WNT7A/C1QTNF12/IL34/WNT9A/FGF1/CGB2/CMTM5/NPPB/APOA1/NMB/ZP3/CLCF1/MIF/TG/GIP/CSH1/SAA2/INHBB/VEGFD/TNFSF9/CCL25/CXCL2/RETN/TNFSF15/F2/GREM2/TNF/BDNF/BMP8B/IL17B/IL27/TNFSF13/OSM/WNT3/GDF9/XCL1/INHBA/IL15/KL/FLRT2/TNFSF10/FAM3…	75
MF	GO:0004896	cytokine receptor activity	1.62788e-07	ENSG00000105246/ENSG00000100385/ENSG00000137070/ENSG00000198223/ENSG00000119535/ENSG00000113494/ENSG00000113594/ENSG00000196083/ENSG00000100368/ENSG00000160712/ENSG00000185291/ENSG00000173578/ENSG00000077238/ENSG00000172215/ENSG00000164485/ENSG00000142166/ENSG00000187266/ENSG00000116678/ENSG00000183625/ENSG00000115590/ENSG00000110324/ENSG00000026508/ENSG00000122756/ENSG00000124334/ENSG00000144230…	EBI3/IL2RB/IL11RA/CSF2RA/CSF3R/PRLR/LIFR/IL1RAP/CSF2RB/IL6R/IL3RA/XCR1/IL4R/CXCR6/IL22RA2/IFNAR1/EPOR/LEPR/CCR3/IL1R2/IL10RA/CD44/CNTFR/IL9R/GPR17/IL20RA/IL12RB2/IL17REL/MPL/CCRL2	30
MF	GO:0030545	receptor regulator activity	1.93232e-07	ENSG00000105246/ENSG00000271503/ENSG00000104827/ENSG00000123999/ENSG00000174697/ENSG00000012171/ENSG00000140961/ENSG00000105329/ENSG00000115380/ENSG00000154342/ENSG00000135346/ENSG00000104826/ENSG00000125378/ENSG00000130513/ENSG00000136487/ENSG00000118271/ENSG00000196337/ENSG00000120211/ENSG00000119630/ENSG00000148926/ENSG00000105472/ENSG00000111405/ENSG00000173432/ENSG00000239697/ENSG00000135925…	EBI3/CCL5/CGB3/INHA/LEP/SEMA3B/OSGIN1/TGFB1/EFEMP1/WNT3A/CGA/LHB/BMP4/GDF15/GH2/TTR/CGB7/INSL4/PGF/ADM/CLEC11A/ENDOU/SAA1/TNFSF12/WNT10A/CGB1/BMP1/CCL28/NTF4/CSH2/CDNF/DGKQ/IL11/WNT7A/C1QTNF12/IL34/WNT9A/FGF1/CGB2/CMTM5/NPPB/APOA1/NMB/ZP3/CLCF1/MIF/TG/GIP/CSH1/SAA2/LYPD6B/INHBB/VEGFD/TNFSF9/CCL25/CXCL2/RETN/TNFSF15/F2/GREM2/TNF/BDNF/BMP8B/IL17B/IL27/TNFSF13/OSM/WNT3/GDF9/XCL1/INHBA/IL15/KL/FLRT2/…	77
MF	GO:0005126	cytokine receptor binding	4.53874e-05	ENSG00000105246/ENSG00000271503/ENSG00000123999/ENSG00000105329/ENSG00000125378/ENSG00000143369/ENSG00000130513/ENSG00000136487/ENSG00000120833/ENSG00000113594/ENSG00000119630/ENSG00000160712/ENSG00000003402/ENSG00000239697/ENSG00000166225/ENSG00000151882/ENSG00000225950/ENSG00000259207/ENSG00000095752/ENSG00000162434/ENSG00000161638/ENSG00000187554/ENSG00000157368/ENSG00000140939/ENSG00000109762…	EBI3/CCL5/INHA/TGFB1/BMP4/ECM1/GDF15/GH2/SOCS2/LIFR/PGF/IL6R/CFLAR/TNFSF12/FRS2/CCL28/NTF4/ITGB3/IL11/JAK1/ITGA5/TLR5/IL34/NOL3/SNX25/BID/CLCF1/MIF/INHBB/VEGFD/TNFSF9/CCL25/CXCL2/TNFSF15/TNF/BDNF/BMP8B/IL27/TNFSF13/OSM/GDF9/XCL1/INHBA/IL15/TNFSF10/CCRL2/S100A14	47
MF	GO:0005179	hormone activity	0.00086474	ENSG00000104827/ENSG00000123999/ENSG00000174697/ENSG00000135346/ENSG00000104826/ENSG00000136487/ENSG00000118271/ENSG00000196337/ENSG00000120211/ENSG00000148926/ENSG00000267631/ENSG00000213218/ENSG00000184163/ENSG00000104818/ENSG00000120937/ENSG00000197696/ENSG00000042832/ENSG00000159224/ENSG00000136488/ENSG00000163083/ENSG00000131142/ENSG00000104918/ENSG00000122641/ENSG00000133116	CGB3/INHA/LEP/CGA/LHB/GH2/TTR/CGB7/INSL4/ADM/CGB1/CSH2/C1QTNF12/CGB2/NPPB/NMB/TG/GIP/CSH1/INHBB/CCL25/RETN/INHBA/KL	24
MF	GO:0008236	serine-type peptidase activity	0.00124473	ENSG00000169495/ENSG00000105707/ENSG00000064601/ENSG00000185198/ENSG00000184012/ENSG00000087245/ENSG00000262406/ENSG00000126460/ENSG00000111405/ENSG00000108582/ENSG00000168925/ENSG00000168487/ENSG00000100985/ENSG00000156521/ENSG00000182326/ENSG00000197540/ENSG00000168928/ENSG00000100263/ENSG00000143387/ENSG00000145244/ENSG00000166278/ENSG00000126231/ENSG00000178297/ENSG00000224389/ENSG00000180210…	HTRA4/HPN/CTSA/PRSS57/TMPRSS2/MMP2/MMP12/PRRG2/ENDOU/CPD/CTRB1/BMP1/MMP9/TYSND1/C1S/GZMM/CTRB2/RHBDD3/CTSK/CORIN/C2/PROZ/TMPRSS9/C4B/F2/LTF/TMPRSS12/TMPRSS11E/C1QA/CTSS/KLK1/CELA1/RHBDL1/MASP2/CPE/C3	36
MF	GO:0004252	serine-type endopeptidase activity	0.00124473	ENSG00000169495/ENSG00000105707/ENSG00000185198/ENSG00000184012/ENSG00000087245/ENSG00000262406/ENSG00000126460/ENSG00000168925/ENSG00000168487/ENSG00000100985/ENSG00000156521/ENSG00000182326/ENSG00000197540/ENSG00000168928/ENSG00000100263/ENSG00000143387/ENSG00000145244/ENSG00000166278/ENSG00000126231/ENSG00000178297/ENSG00000224389/ENSG00000180210/ENSG00000012223/ENSG00000186452/ENSG00000087128…	HTRA4/HPN/PRSS57/TMPRSS2/MMP2/MMP12/PRRG2/CTRB1/BMP1/MMP9/TYSND1/C1S/GZMM/CTRB2/RHBDD3/CTSK/CORIN/C2/PROZ/TMPRSS9/C4B/F2/LTF/TMPRSS12/TMPRSS11E/C1QA/CTSS/KLK1/CELA1/RHBDL1/MASP2/C3	32
MF	GO:0046873	metal ion transmembrane transporter activity	0.00124473	ENSG00000174358/ENSG00000138821/ENSG00000142319/ENSG00000165125/ENSG00000135750/ENSG00000170385/ENSG00000105707/ENSG00000158014/ENSG00000104848/ENSG00000108576/ENSG00000170745/ENSG00000136052/ENSG00000104723/ENSG00000135740/ENSG00000186642/ENSG00000159363/ENSG00000103546/ENSG00000163293/ENSG00000196218/ENSG00000138448/ENSG00000072041/ENSG00000221955/ENSG00000018280/ENSG00000072274/ENSG00000150995…	SLC6A19/SLC39A8/SLC6A3/TRPV6/KCNK1/SLC30A1/HPN/SLC30A2/KCNA7/SLC6A4/KCNS3/SLC41A2/TUSC3/SLC9A5/PDE2A/ATP13A2/SLC6A2/NIPAL1/RYR1/ITGAV/SLC6A15/SLC12A8/SLC11A1/TFRC/ITPR1/CACNA1G/SLC4A11/SLC13A3/ATP2A3/PKD1L3/ASIC3/SLC28A2/KCNT1/KCNV1/SLC1A6/SLC10A6/CNGA1/KCNJ15/CACNA2D2/KCNMB4/KCNE5/ATP2B3/KCNG2/SLC5A10/TRPV4/SLC24A2/SLC13A5/SLC6A20/KCNMB3/CACNA1A/KCNAB1/GRIN2C/TRPM2/TRPV1/SLC5A11/SLC1A7/SLC28A1/C…	71
MF	GO:0019955	cytokine binding	0.00155808	ENSG00000182578/ENSG00000100385/ENSG00000139567/ENSG00000119535/ENSG00000160712/ENSG00000168056/ENSG00000138448/ENSG00000259207/ENSG00000172215/ENSG00000164485/ENSG00000142166/ENSG00000137801/ENSG00000157404/ENSG00000221926/ENSG00000175899/ENSG00000168140/ENSG00000141655/ENSG00000183625/ENSG00000115590/ENSG00000110324/ENSG00000122756/ENSG00000180875/ENSG00000173991/ENSG00000016402	CSF1R/IL2RB/ACVRL1/CSF3R/IL6R/LTBP3/ITGAV/ITGB3/CXCR6/IL22RA2/IFNAR1/THBS1/KIT/TRIM16/A2M/VASN/TNFRSF11A/CCR3/IL1R2/IL10RA/CNTFR/GREM2/TCAP/IL20RA	24
MF	GO:0017171	serine hydrolase activity	0.00155808	ENSG00000169495/ENSG00000105707/ENSG00000064601/ENSG00000185198/ENSG00000184012/ENSG00000087245/ENSG00000262406/ENSG00000126460/ENSG00000111405/ENSG00000108582/ENSG00000168925/ENSG00000168487/ENSG00000100985/ENSG00000156521/ENSG00000182326/ENSG00000197540/ENSG00000168928/ENSG00000100263/ENSG00000143387/ENSG00000145244/ENSG00000166278/ENSG00000126231/ENSG00000178297/ENSG00000224389/ENSG00000180210…	HTRA4/HPN/CTSA/PRSS57/TMPRSS2/MMP2/MMP12/PRRG2/ENDOU/CPD/CTRB1/BMP1/MMP9/TYSND1/C1S/GZMM/CTRB2/RHBDD3/CTSK/CORIN/C2/PROZ/TMPRSS9/C4B/F2/LTF/TMPRSS12/TMPRSS11E/C1QA/CTSS/KLK1/CELA1/RHBDL1/MASP2/CPE/C3	36
MF	GO:0015293	symporter activity	0.00155808	ENSG00000174358/ENSG00000142319/ENSG00000188338/ENSG00000108576/ENSG00000197208/ENSG00000134294/ENSG00000088386/ENSG00000197375/ENSG00000170190/ENSG00000103546/ENSG00000072041/ENSG00000221955/ENSG00000088836/ENSG00000158296/ENSG00000137860/ENSG00000105143/ENSG00000139209/ENSG00000145283/ENSG00000152779/ENSG00000154025/ENSG00000109667/ENSG00000155886/ENSG00000141485/ENSG00000163817/ENSG00000158865…	SLC6A19/SLC6A3/SLC38A3/SLC6A4/SLC22A4/SLC38A2/SLC15A1/SLC22A5/SLC16A5/SLC6A2/SLC6A15/SLC12A8/SLC4A11/SLC13A3/SLC28A2/SLC1A6/SLC38A4/SLC10A6/SLC16A12/SLC5A10/SLC2A9/SLC24A2/SLC13A5/SLC6A20/SLC5A11/SLC1A7/SLC28A1/SLC2A10/SLC6A13/SLC6A12	30
MF	GO:0005125	cytokine activity	0.00155808	ENSG00000105246/ENSG00000271503/ENSG00000123999/ENSG00000105329/ENSG00000125378/ENSG00000130513/ENSG00000239697/ENSG00000168487/ENSG00000151882/ENSG00000095752/ENSG00000154764/ENSG00000157368/ENSG00000166091/ENSG00000175505/ENSG00000240972/ENSG00000163083/ENSG00000125657/ENSG00000131142/ENSG00000081041/ENSG00000181634/ENSG00000180875/ENSG00000232810/ENSG00000116985/ENSG00000127743/ENSG00000197272…	EBI3/CCL5/INHA/TGFB1/BMP4/GDF15/TNFSF12/BMP1/CCL28/IL11/WNT7A/IL34/CMTM5/CLCF1/MIF/INHBB/TNFSF9/CCL25/CXCL2/TNFSF15/GREM2/TNF/BMP8B/IL17B/IL27/TNFSF13/OSM/GDF9/XCL1/INHBA/IL15/TNFSF10/FAM3B	33
MF	GO:0005328	neurotransmitter:sodium symporter activity	0.00579256	ENSG00000174358/ENSG00000142319/ENSG00000108576/ENSG00000103546/ENSG00000072041/ENSG00000105143/ENSG00000163817/ENSG00000162383/ENSG00000010379/ENSG00000111181	SLC6A19/SLC6A3/SLC6A4/SLC6A2/SLC6A15/SLC1A6/SLC6A20/SLC1A7/SLC6A13/SLC6A12	10
MF	GO:0019838	growth factor binding	0.00579256	ENSG00000169495/ENSG00000182578/ENSG00000127418/ENSG00000100385/ENSG00000102755/ENSG00000142871/ENSG00000139567/ENSG00000068078/ENSG00000113594/ENSG00000160712/ENSG00000168056/ENSG00000138448/ENSG00000259207/ENSG00000137801/ENSG00000119681/ENSG00000146674/ENSG00000157404/ENSG00000221926/ENSG00000064300/ENSG00000120949/ENSG00000175899/ENSG00000168140/ENSG00000102359/ENSG00000107821/ENSG00000115590…	HTRA4/CSF1R/FGFRL1/IL2RB/FLT1/CYR61/ACVRL1/FGFR3/LIFR/IL6R/LTBP3/ITGAV/ITGB3/THBS1/LTBP2/IGFBP3/KIT/TRIM16/NGFR/TNFRSF8/A2M/VASN/SRPX2/KAZALD1/IL1R2/IL10RA/FLT4/KL	28
MF	GO:0015291	secondary active transmembrane transporter activity	0.0068008	ENSG00000174358/ENSG00000142319/ENSG00000174640/ENSG00000103257/ENSG00000188338/ENSG00000108576/ENSG00000197208/ENSG00000134294/ENSG00000088386/ENSG00000160190/ENSG00000197375/ENSG00000135740/ENSG00000145217/ENSG00000170190/ENSG00000103546/ENSG00000072041/ENSG00000221955/ENSG00000018280/ENSG00000225697/ENSG00000088836/ENSG00000158296/ENSG00000137860/ENSG00000142494/ENSG00000137491/ENSG00000155850…	SLC6A19/SLC6A3/SLCO2A1/SLC7A5/SLC38A3/SLC6A4/SLC22A4/SLC38A2/SLC15A1/SLC37A1/SLC22A5/SLC9A5/SLC26A1/SLC16A5/SLC6A2/SLC6A15/SLC12A8/SLC11A1/SLC26A6/SLC4A11/SLC13A3/SLC28A2/SLC47A1/SLCO2B1/SLC26A2/SLC1A6/SLC38A4/SLC10A6/SLC16A12/SLC5A10/SLC2A9/SLC24A2/SLC13A5/SLC6A20/SLC5A11/SLC1A7/SLC28A1/SLC2A10/SLC6A13/CLCN7/SLC6A12	41
MF	GO:0004175	endopeptidase activity	0.00956339	ENSG00000169495/ENSG00000021826/ENSG00000148848/ENSG00000196954/ENSG00000142910/ENSG00000105707/ENSG00000185198/ENSG00000184012/ENSG00000096088/ENSG00000130734/ENSG00000087245/ENSG00000119231/ENSG00000262406/ENSG00000182752/ENSG00000126460/ENSG00000003402/ENSG00000197140/ENSG00000168925/ENSG00000168487/ENSG00000100985/ENSG00000156521/ENSG00000182326/ENSG00000197540/ENSG00000168928/ENSG00000189409…	HTRA4/CPS1/ADAM12/CASP4/TINAGL1/HPN/PRSS57/TMPRSS2/PGC/ATG4D/MMP2/SENP5/MMP12/PAPPA/PRRG2/CFLAR/ADAM32/CTRB1/BMP1/MMP9/TYSND1/C1S/GZMM/CTRB2/MMP23B/RHBDD3/MMEL1/ADAMTS6/CTSK/CORIN/ADAM19/ACE2/C2/ADAMTS20/PROZ/TMPRSS9/ASPRV1/C4B/F2/LTF/TMPRSS12/CASP5/TMPRSS11E/C1QA/CLCA2/ADAMTS5/CTSS/KLK1/CELA1/ECEL1/RHBDL1/MASP2/CLC/CTSE/CTSO/ADAMTS9/C3	57
MF	GO:0001618	virus receptor activity	0.0130082	ENSG00000142627/ENSG00000196352/ENSG00000204389/ENSG00000204388/ENSG00000154639/ENSG00000115221/ENSG00000117335/ENSG00000138448/ENSG00000072274/ENSG00000259207/ENSG00000073008/ENSG00000161638/ENSG00000213937/ENSG00000164171/ENSG00000185803/ENSG00000130234/ENSG00000104938/ENSG00000260314	EPHA2/CD55/HSPA1A/HSPA1B/CXADR/ITGB6/CD46/ITGAV/TFRC/ITGB3/PVR/ITGA5/CLDN9/ITGA2/SLC52A2/ACE2/CLEC4M/MRC1	18
MF	GO:0104005	hijacked molecular function	0.0130082	ENSG00000142627/ENSG00000196352/ENSG00000204389/ENSG00000204388/ENSG00000154639/ENSG00000115221/ENSG00000117335/ENSG00000138448/ENSG00000072274/ENSG00000259207/ENSG00000073008/ENSG00000161638/ENSG00000213937/ENSG00000164171/ENSG00000185803/ENSG00000130234/ENSG00000104938/ENSG00000260314	EPHA2/CD55/HSPA1A/HSPA1B/CXADR/ITGB6/CD46/ITGAV/TFRC/ITGB3/PVR/ITGA5/CLDN9/ITGA2/SLC52A2/ACE2/CLEC4M/MRC1	18
MF	GO:0005342	organic acid transmembrane transporter activity	0.0130082	ENSG00000174358/ENSG00000174640/ENSG00000103257/ENSG00000188338/ENSG00000134294/ENSG00000139514/ENSG00000145217/ENSG00000170190/ENSG00000149150/ENSG00000079385/ENSG00000072041/ENSG00000108846/ENSG00000197119/ENSG00000225697/ENSG00000144659/ENSG00000158296/ENSG00000137491/ENSG00000155850/ENSG00000105143/ENSG00000139209/ENSG00000145283/ENSG00000152779/ENSG00000141485/ENSG00000163817/ENSG00000162383…	SLC6A19/SLCO2A1/SLC7A5/SLC38A3/SLC38A2/SLC7A1/SLC26A1/SLC16A5/SLC43A1/CEACAM1/SLC6A15/ABCC3/SLC25A29/SLC26A6/SLC25A38/SLC13A3/SLCO2B1/SLC26A2/SLC1A6/SLC38A4/SLC10A6/SLC16A12/SLC13A5/SLC6A20/SLC1A7/SLC38A11/SLC6A13/SLC3A1/SLC6A12	29
MF	GO:0046943	carboxylic acid transmembrane transporter activity	0.0130082	ENSG00000174358/ENSG00000174640/ENSG00000103257/ENSG00000188338/ENSG00000134294/ENSG00000139514/ENSG00000145217/ENSG00000170190/ENSG00000149150/ENSG00000079385/ENSG00000072041/ENSG00000108846/ENSG00000197119/ENSG00000225697/ENSG00000144659/ENSG00000158296/ENSG00000137491/ENSG00000155850/ENSG00000105143/ENSG00000139209/ENSG00000145283/ENSG00000152779/ENSG00000141485/ENSG00000163817/ENSG00000162383…	SLC6A19/SLCO2A1/SLC7A5/SLC38A3/SLC38A2/SLC7A1/SLC26A1/SLC16A5/SLC43A1/CEACAM1/SLC6A15/ABCC3/SLC25A29/SLC26A6/SLC25A38/SLC13A3/SLCO2B1/SLC26A2/SLC1A6/SLC38A4/SLC10A6/SLC16A12/SLC13A5/SLC6A20/SLC1A7/SLC38A11/SLC6A13/SLC3A1/SLC6A12	29
MF	GO:0015171	amino acid transmembrane transporter activity	0.0141216	ENSG00000174358/ENSG00000103257/ENSG00000188338/ENSG00000134294/ENSG00000139514/ENSG00000149150/ENSG00000072041/ENSG00000197119/ENSG00000144659/ENSG00000105143/ENSG00000139209/ENSG00000152779/ENSG00000163817/ENSG00000162383/ENSG00000169507/ENSG00000010379/ENSG00000138079/ENSG00000111181	SLC6A19/SLC7A5/SLC38A3/SLC38A2/SLC7A1/SLC43A1/SLC6A15/SLC25A29/SLC25A38/SLC1A6/SLC38A4/SLC16A12/SLC6A20/SLC1A7/SLC38A11/SLC6A13/SLC3A1/SLC6A12	18
MF	GO:0050840	extracellular matrix binding	0.0166314	ENSG00000142910/ENSG00000142871/ENSG00000143369/ENSG00000112414/ENSG00000138448/ENSG00000169499/ENSG00000259207/ENSG00000137801/ENSG00000109072/ENSG00000164171/ENSG00000120708/ENSG00000145147/ENSG00000154736/ENSG00000163131	TINAGL1/CYR61/ECM1/ADGRG6/ITGAV/PLEKHA2/ITGB3/THBS1/VTN/ITGA2/TGFBI/SLIT2/ADAMTS5/CTSS	14
MF	GO:0015238	drug transmembrane transporter activity	0.0171071	ENSG00000142319/ENSG00000188338/ENSG00000108576/ENSG00000134294/ENSG00000197375/ENSG00000139514/ENSG00000103546/ENSG00000085563/ENSG00000108846/ENSG00000197119/ENSG00000225697/ENSG00000144659/ENSG00000088836/ENSG00000158296/ENSG00000142494/ENSG00000105143/ENSG00000185803/ENSG00000152779/ENSG00000141485/ENSG00000163817/ENSG00000162383	SLC6A3/SLC38A3/SLC6A4/SLC38A2/SLC22A5/SLC7A1/SLC6A2/ABCB1/ABCC3/SLC25A29/SLC26A6/SLC25A38/SLC4A11/SLC13A3/SLC47A1/SLC1A6/SLC52A2/SLC16A12/SLC13A5/SLC6A20/SLC1A7	21
MF	GO:0030414	peptidase inhibitor activity	0.0171071	ENSG00000105825/ENSG00000003436/ENSG00000147257/ENSG00000175315/ENSG00000135919/ENSG00000204397/ENSG00000101197/ENSG00000145779/ENSG00000149131/ENSG00000103175/ENSG00000114270/ENSG00000124107/ENSG00000101441/ENSG00000140939/ENSG00000197632/ENSG00000035862/ENSG00000175899/ENSG00000127831/ENSG00000125823/ENSG00000166401/ENSG00000126838/ENSG00000224389/ENSG00000169031/ENSG00000170373/ENSG00000012223…	TFPI2/TFPI/GPC3/CST6/SERPINE2/CARD16/BIRC7/TNFAIP8/SERPING1/WFDC1/COL7A1/SLPI/CST4/NOL3/SERPINB2/TIMP2/A2M/VIL1/CSTL1/SERPINB8/PZP/C4B/COL4A3/CST1/LTF/SERPINC1/CRB2/C3	28
MF	GO:0015370	solute:sodium symporter activity	0.0171071	ENSG00000174358/ENSG00000142319/ENSG00000108576/ENSG00000103546/ENSG00000072041/ENSG00000158296/ENSG00000137860/ENSG00000105143/ENSG00000145283/ENSG00000154025/ENSG00000141485/ENSG00000163817/ENSG00000158865/ENSG00000162383/ENSG00000156222/ENSG00000010379/ENSG00000111181	SLC6A19/SLC6A3/SLC6A4/SLC6A2/SLC6A15/SLC13A3/SLC28A2/SLC1A6/SLC10A6/SLC5A10/SLC13A5/SLC6A20/SLC5A11/SLC1A7/SLC28A1/SLC6A13/SLC6A12	17
MF	GO:0004866	endopeptidase inhibitor activity	0.0192384	ENSG00000105825/ENSG00000003436/ENSG00000175315/ENSG00000135919/ENSG00000204397/ENSG00000101197/ENSG00000145779/ENSG00000149131/ENSG00000103175/ENSG00000114270/ENSG00000124107/ENSG00000101441/ENSG00000140939/ENSG00000197632/ENSG00000035862/ENSG00000175899/ENSG00000127831/ENSG00000125823/ENSG00000166401/ENSG00000126838/ENSG00000224389/ENSG00000169031/ENSG00000170373/ENSG00000012223/ENSG00000117601…	TFPI2/TFPI/CST6/SERPINE2/CARD16/BIRC7/TNFAIP8/SERPING1/WFDC1/COL7A1/SLPI/CST4/NOL3/SERPINB2/TIMP2/A2M/VIL1/CSTL1/SERPINB8/PZP/C4B/COL4A3/CST1/LTF/SERPINC1/CRB2/C3	27
MF	GO:0015267	channel activity	0.0192384	ENSG00000165125/ENSG00000135750/ENSG00000112782/ENSG00000105707/ENSG00000104848/ENSG00000170745/ENSG00000186642/ENSG00000145217/ENSG00000196218/ENSG00000138448/ENSG00000187848/ENSG00000186510/ENSG00000183128/ENSG00000089327/ENSG00000150995/ENSG00000225697/ENSG00000146205/ENSG00000006283/ENSG00000088836/ENSG00000277481/ENSG00000213199/ENSG00000170175/ENSG00000164411/ENSG00000107147/ENSG00000164794…	TRPV6/KCNK1/CLIC5/HPN/KCNA7/KCNS3/PDE2A/SLC26A1/RYR1/ITGAV/P2RX2/CLCNKA/CALHM3/FXYD5/ITPR1/SLC26A6/ANO7/CACNA1G/SLC4A11/PKD1L3/ASIC3/CHRNB1/GJB7/KCNT1/KCNV1/SLC26A2/GJB3/CNGA1/KCNJ15/CACNA2D2/KCNMB4/BEST4/GABRR2/KCNE5/KCNG2/AQP11/TRPV4/GJA3/SLC24A2/KCNMB3/CACNA1A/KCNAB1/GRIN2C/TRPM2/TRPV1/CATSPER1/ANO4/SCNN1B/FXYD3/KCNMA1/CLCA2/CLCN7/CACNA1F/TRPM1/CLCN1/GJB2/CHRNA9/BCL2A1/SCN3B/KCNH4/SCN1B/CHRNA1…	63
MF	GO:0022803	passive transmembrane transporter activity	0.0198463	ENSG00000165125/ENSG00000135750/ENSG00000112782/ENSG00000105707/ENSG00000104848/ENSG00000170745/ENSG00000186642/ENSG00000145217/ENSG00000196218/ENSG00000138448/ENSG00000187848/ENSG00000186510/ENSG00000183128/ENSG00000089327/ENSG00000150995/ENSG00000225697/ENSG00000146205/ENSG00000006283/ENSG00000088836/ENSG00000277481/ENSG00000213199/ENSG00000170175/ENSG00000164411/ENSG00000107147/ENSG00000164794…	TRPV6/KCNK1/CLIC5/HPN/KCNA7/KCNS3/PDE2A/SLC26A1/RYR1/ITGAV/P2RX2/CLCNKA/CALHM3/FXYD5/ITPR1/SLC26A6/ANO7/CACNA1G/SLC4A11/PKD1L3/ASIC3/CHRNB1/GJB7/KCNT1/KCNV1/SLC26A2/GJB3/CNGA1/KCNJ15/CACNA2D2/KCNMB4/BEST4/GABRR2/KCNE5/KCNG2/AQP11/TRPV4/GJA3/SLC24A2/KCNMB3/CACNA1A/KCNAB1/GRIN2C/TRPM2/TRPV1/CATSPER1/ANO4/SCNN1B/FXYD3/KCNMA1/CLCA2/CLCN7/CACNA1F/TRPM1/CLCN1/GJB2/CHRNA9/BCL2A1/SCN3B/KCNH4/SCN1B/CHRNA1…	63
MF	GO:0015294	solute:cation symporter activity	0.0249491	ENSG00000174358/ENSG00000142319/ENSG00000108576/ENSG00000088386/ENSG00000103546/ENSG00000072041/ENSG00000221955/ENSG00000158296/ENSG00000137860/ENSG00000105143/ENSG00000145283/ENSG00000154025/ENSG00000109667/ENSG00000141485/ENSG00000163817/ENSG00000158865/ENSG00000162383/ENSG00000156222/ENSG00000197496/ENSG00000010379/ENSG00000111181	SLC6A19/SLC6A3/SLC6A4/SLC15A1/SLC6A2/SLC6A15/SLC12A8/SLC13A3/SLC28A2/SLC1A6/SLC10A6/SLC5A10/SLC2A9/SLC13A5/SLC6A20/SLC5A11/SLC1A7/SLC28A1/SLC2A10/SLC6A13/SLC6A12	21
MF	GO:0002020	protease binding	0.0263419	ENSG00000142319/ENSG00000150991/ENSG00000171862/ENSG00000143369/ENSG00000175315/ENSG00000204397/ENSG00000196218/ENSG00000138448/ENSG00000003402/ENSG00000259207/ENSG00000156521/ENSG00000101441/ENSG00000157404/ENSG00000140939/ENSG00000035862/ENSG00000136986/ENSG00000175899/ENSG00000176749/ENSG00000110799/ENSG00000240972/ENSG00000125823/ENSG00000163295/ENSG00000170373/ENSG00000232810/ENSG00000117601	SLC6A3/UBC/PTEN/ECM1/CST6/CARD16/RYR1/ITGAV/CFLAR/ITGB3/TYSND1/CST4/KIT/NOL3/TIMP2/DERL1/A2M/CDK5R1/VWF/MIF/CSTL1/ALPI/CST1/TNF/SERPINC1	25
MF	GO:0061135	endopeptidase regulator activity	0.0301822	ENSG00000105825/ENSG00000003436/ENSG00000175315/ENSG00000135919/ENSG00000204397/ENSG00000101197/ENSG00000145779/ENSG00000149131/ENSG00000103175/ENSG00000114270/ENSG00000124107/ENSG00000101441/ENSG00000140939/ENSG00000197632/ENSG00000035862/ENSG00000175899/ENSG00000127831/ENSG00000125823/ENSG00000166401/ENSG00000126838/ENSG00000224389/ENSG00000169031/ENSG00000170373/ENSG00000012223/ENSG00000117601…	TFPI2/TFPI/CST6/SERPINE2/CARD16/BIRC7/TNFAIP8/SERPING1/WFDC1/COL7A1/SLPI/CST4/NOL3/SERPINB2/TIMP2/A2M/VIL1/CSTL1/SERPINB8/PZP/C4B/COL4A3/CST1/LTF/SERPINC1/CRB2/C3	27
MF	GO:0015077	monovalent inorganic cation transmembrane transporter activity	0.0338596	ENSG00000174358/ENSG00000142319/ENSG00000135750/ENSG00000105707/ENSG00000104848/ENSG00000108576/ENSG00000170745/ENSG00000088386/ENSG00000135740/ENSG00000228253/ENSG00000103546/ENSG00000072041/ENSG00000221955/ENSG00000018280/ENSG00000105929/ENSG00000006283/ENSG00000088836/ENSG00000166920/ENSG00000158296/ENSG00000074370/ENSG00000213199/ENSG00000137860/ENSG00000142494/ENSG00000148290/ENSG00000107147…	SLC6A19/SLC6A3/KCNK1/HPN/KCNA7/SLC6A4/KCNS3/SLC15A1/SLC9A5/MT-ATP8/SLC6A2/SLC6A15/SLC12A8/SLC11A1/ATP6V0A4/CACNA1G/SLC4A11/C15orf48/SLC13A3/ATP2A3/ASIC3/SLC28A2/SLC47A1/SURF1/KCNT1/KCNV1/SLC1A6/SLC10A6/CNGA1/KCNJ15/MT-CO2/KCNMB4/KCNE5/KCNG2/SLC5A10/SLC2A9/SLC24A2/SLC13A5/SLC6A20/KCNMB3/KCNAB1/TRPM2/SLC5A11/SLC1A7/MT-ATP6/MT-CO3/SLC28A1/SLC2A10/SCNN1B/SLC6A13/KCNMA1/SCN3B/KCNH4/SCN1B/SLC6A12	55
MF	GO:0008083	growth factor activity	0.0351918	ENSG00000123999/ENSG00000140961/ENSG00000105329/ENSG00000115380/ENSG00000125378/ENSG00000130513/ENSG00000136487/ENSG00000119630/ENSG00000105472/ENSG00000111405/ENSG00000168487/ENSG00000225950/ENSG00000185267/ENSG00000095752/ENSG00000157368/ENSG00000113578/ENSG00000175505/ENSG00000163083/ENSG00000165197/ENSG00000180210/ENSG00000176697/ENSG00000116985/ENSG00000099985/ENSG00000164404/ENSG00000122641…	INHA/OSGIN1/TGFB1/EFEMP1/BMP4/GDF15/GH2/PGF/CLEC11A/ENDOU/BMP1/NTF4/CDNF/IL11/IL34/FGF1/CLCF1/INHBB/VEGFD/F2/BDNF/BMP8B/OSM/GDF9/INHBA/NRG2	26
MF	GO:0001968	fibronectin binding	0.035205	ENSG00000070404/ENSG00000138448/ENSG00000169499/ENSG00000259207/ENSG00000137801/ENSG00000146674/ENSG00000143387/ENSG00000163131	FSTL3/ITGAV/PLEKHA2/ITGB3/THBS1/IGFBP3/CTSK/CTSS	8
MF	GO:0004857	enzyme inhibitor activity	0.0448423	ENSG00000167772/ENSG00000105825/ENSG00000003436/ENSG00000147257/ENSG00000135549/ENSG00000175315/ENSG00000135919/ENSG00000196975/ENSG00000120833/ENSG00000162545/ENSG00000204397/ENSG00000101197/ENSG00000124762/ENSG00000145779/ENSG00000149131/ENSG00000103175/ENSG00000157680/ENSG00000073910/ENSG00000011132/ENSG00000130208/ENSG00000114270/ENSG00000124107/ENSG00000158874/ENSG00000112419/ENSG00000106211…	ANGPTL4/TFPI2/TFPI/GPC3/PKIB/CST6/SERPINE2/ANXA4/SOCS2/CAMK2N1/CARD16/BIRC7/CDKN1A/TNFAIP8/SERPING1/WFDC1/DGKI/FRY/APBA3/APOC1/COL7A1/SLPI/APOA2/PHACTR2/HSPB1/CST4/NOL3/SERPINB2/TIMP2/A2M/APOA1/VIL1/CSTL1/CIB1/CDKN2D/APOC3/SERPINB8/PZP/TESC/C4B/COL4A3/CST1/PPP1R36/LTF/ELFN2/OAZ3/PDE6G/RHOH/SLIT2/SERPINC1/FLRT2/CRB2/C3	53
MF	GO:0005216	ion channel activity	0.045259	ENSG00000165125/ENSG00000135750/ENSG00000112782/ENSG00000105707/ENSG00000104848/ENSG00000170745/ENSG00000186642/ENSG00000145217/ENSG00000196218/ENSG00000138448/ENSG00000187848/ENSG00000186510/ENSG00000183128/ENSG00000089327/ENSG00000150995/ENSG00000225697/ENSG00000146205/ENSG00000006283/ENSG00000088836/ENSG00000277481/ENSG00000213199/ENSG00000170175/ENSG00000107147/ENSG00000164794/ENSG00000155850…	TRPV6/KCNK1/CLIC5/HPN/KCNA7/KCNS3/PDE2A/SLC26A1/RYR1/ITGAV/P2RX2/CLCNKA/CALHM3/FXYD5/ITPR1/SLC26A6/ANO7/CACNA1G/SLC4A11/PKD1L3/ASIC3/CHRNB1/KCNT1/KCNV1/SLC26A2/CNGA1/KCNJ15/CACNA2D2/KCNMB4/BEST4/GABRR2/KCNE5/KCNG2/TRPV4/SLC24A2/KCNMB3/CACNA1A/KCNAB1/GRIN2C/TRPM2/TRPV1/CATSPER1/ANO4/SCNN1B/FXYD3/KCNMA1/CLCA2/CLCN7/CACNA1F/TRPM1/CLCN1/CHRNA9/SCN3B/KCNH4/SCN1B/CHRNA10/ZACN	57
MF	GO:0022838	substrate-specific channel activity	0.045259	ENSG00000165125/ENSG00000135750/ENSG00000112782/ENSG00000105707/ENSG00000104848/ENSG00000170745/ENSG00000186642/ENSG00000145217/ENSG00000196218/ENSG00000138448/ENSG00000187848/ENSG00000186510/ENSG00000183128/ENSG00000089327/ENSG00000150995/ENSG00000225697/ENSG00000146205/ENSG00000006283/ENSG00000088836/ENSG00000277481/ENSG00000213199/ENSG00000170175/ENSG00000107147/ENSG00000164794/ENSG00000155850…	TRPV6/KCNK1/CLIC5/HPN/KCNA7/KCNS3/PDE2A/SLC26A1/RYR1/ITGAV/P2RX2/CLCNKA/CALHM3/FXYD5/ITPR1/SLC26A6/ANO7/CACNA1G/SLC4A11/PKD1L3/ASIC3/CHRNB1/KCNT1/KCNV1/SLC26A2/CNGA1/KCNJ15/CACNA2D2/KCNMB4/BEST4/GABRR2/KCNE5/KCNG2/AQP11/TRPV4/SLC24A2/KCNMB3/CACNA1A/KCNAB1/GRIN2C/TRPM2/TRPV1/CATSPER1/ANO4/SCNN1B/FXYD3/KCNMA1/CLCA2/CLCN7/CACNA1F/TRPM1/CLCN1/CHRNA9/SCN3B/KCNH4/SCN1B/CHRNA10/ZACN	58
MF	GO:0015081	sodium ion transmembrane transporter activity	0.0473107	ENSG00000174358/ENSG00000142319/ENSG00000135750/ENSG00000108576/ENSG00000135740/ENSG00000103546/ENSG00000072041/ENSG00000006283/ENSG00000088836/ENSG00000158296/ENSG00000213199/ENSG00000137860/ENSG00000105143/ENSG00000145283/ENSG00000154025/ENSG00000155886/ENSG00000141485/ENSG00000163817/ENSG00000142185/ENSG00000158865/ENSG00000162383/ENSG00000156222/ENSG00000168447/ENSG00000010379/ENSG00000166257…	SLC6A19/SLC6A3/KCNK1/SLC6A4/SLC9A5/SLC6A2/SLC6A15/CACNA1G/SLC4A11/SLC13A3/ASIC3/SLC28A2/SLC1A6/SLC10A6/SLC5A10/SLC24A2/SLC13A5/SLC6A20/TRPM2/SLC5A11/SLC1A7/SLC28A1/SCNN1B/SLC6A13/SCN3B/SCN1B/SLC6A12	27
MF	GO:0001848	complement binding	0.0473107	ENSG00000085063/ENSG00000176919/ENSG00000197405/ENSG00000179218/ENSG00000224389/ENSG00000009724	CD59/C8G/C5AR1/CALR/C4B/MASP2	6
MF	GO:0061134	peptidase regulator activity	0.0473107	ENSG00000105825/ENSG00000003436/ENSG00000147257/ENSG00000175315/ENSG00000135919/ENSG00000142405/ENSG00000204397/ENSG00000101197/ENSG00000145779/ENSG00000149131/ENSG00000103175/ENSG00000091592/ENSG00000114270/ENSG00000124107/ENSG00000101441/ENSG00000140939/ENSG00000197632/ENSG00000035862/ENSG00000175899/ENSG00000127831/ENSG00000125823/ENSG00000172005/ENSG00000166401/ENSG00000126838/ENSG00000224389…	TFPI2/TFPI/GPC3/CST6/SERPINE2/NLRP12/CARD16/BIRC7/TNFAIP8/SERPING1/WFDC1/NLRP1/COL7A1/SLPI/CST4/NOL3/SERPINB2/TIMP2/A2M/VIL1/CSTL1/MAL/SERPINB8/PZP/C4B/COL4A3/CST1/LTF/SERPINC1/CRB2/C3	31
MF	GO:0005178	integrin binding	0.0473107	ENSG00000142871/ENSG00000154639/ENSG00000115221/ENSG00000138448/ENSG00000168743/ENSG00000259207/ENSG00000137801/ENSG00000109072/ENSG00000161638/ENSG00000179218/ENSG00000035862/ENSG00000113578/ENSG00000164171/ENSG00000110799/ENSG00000120708/ENSG00000169031/ENSG00000198759/ENSG00000127324/ENSG00000138080/ENSG00000154736/ENSG00000140092/ENSG00000099866	CYR61/CXADR/ITGB6/ITGAV/NPNT/ITGB3/THBS1/VTN/ITGA5/CALR/TIMP2/FGF1/ITGA2/VWF/TGFBI/COL4A3/EGFL6/TSPAN8/EMILIN1/ADAMTS5/FBLN5/MADCAM1	22

## Sheet: GO terms enriched in IFN STBs
Category	GOID	Description	padj	geneID	geneName	Count
BP	GO:0009617	response to bacterium	0.000113822	ENSG00000003436/ENSG00000163220/ENSG00000196352/ENSG00000271503/ENSG00000162551/ENSG00000021826/ENSG00000140465/ENSG00000197903/ENSG00000159674/ENSG00000105329/ENSG00000096088/ENSG00000204397/ENSG00000173039/ENSG00000113448/ENSG00000093010/ENSG00000129038/ENSG00000148926/ENSG00000051523/ENSG00000143556/ENSG00000197646/ENSG00000100368/ENSG00000108840/ENSG00000162889/ENSG00000085871/ENSG00000131408…	TFPI/S100A9/CD55/CCL5/ALPL/CPS1/CYP1A1/HIST1H2BK/SPON2/TGFB1/PGC/CARD16/RELA/PDE4D/COMT/LOXL1/ADM/CYBA/S100A7/PDCD1LG2/CSF2RB/HDAC5/MAPKAPK2/MGST2/NR1H2/HIST2H2BE/LBP/CD47/IL6R/TUSC2/EDNRB/HIST1H2BJ/ARRDC1-AS1/HIST1H2BC/TNFRSF18/RELT/TIMP4/IL27/SLC11A1/IRF8/TNFRSF10D/C5AR1/RPL39/CASP1/CXCL2/ANKRD1/ADAMTS5/NR1H4/STAB1/EDN1/CD14/JUN/NR1D1/AZU1/C4B/IL18BP/SLPI/NLRP10/PLAC8/NGFR/TNF/LY96/ABCA1/TH/CYP…	85
BP	GO:0010469	regulation of signaling receptor activity	0.000113822	ENSG00000104827/ENSG00000123999/ENSG00000271503/ENSG00000135346/ENSG00000174697/ENSG00000104826/ENSG00000130513/ENSG00000120211/ENSG00000196337/ENSG00000140961/ENSG00000167653/ENSG00000105329/ENSG00000105246/ENSG00000115380/ENSG00000125378/ENSG00000113448/ENSG00000171862/ENSG00000013588/ENSG00000154342/ENSG00000148926/ENSG00000105472/ENSG00000118271/ENSG00000119630/ENSG00000107954/ENSG00000121858…	CGB3/INHA/CCL5/CGA/LEP/LHB/GDF15/INSL4/CGB7/OSGIN1/PSCA/TGFB1/EBI3/EFEMP1/BMP4/PDE4D/PTEN/GPRC5A/WNT3A/ADM/CLEC11A/TTR/PGF/NEURL1/TNFSF10/FGF1/NPPB/CCL28/ENDOU/WNT10A/GH2/WNT7A/IL11/CD320/CGB1/SRA1/TNFSF12/KLHL24/WNT10B/CSH2/IL27/WNT9A/ZP3/IL34/CGB2/NLGN3/TNFSF13B/NMB/NCF1/CXCL2/CCL22/EDN1/HEYL/IFNL3/GFER/CDNF/JAG2/INHBB/TFF1/TNF/XCL1/PTHLH/NTF4/CTGF/TNFSF9/ADRA2C/GIP/POMC/CXCL11/BMP8A/BDNF/C1QTN…	83
BP	GO:0032496	response to lipopolysaccharide	0.000113822	ENSG00000003436/ENSG00000196352/ENSG00000271503/ENSG00000162551/ENSG00000021826/ENSG00000140465/ENSG00000159674/ENSG00000105329/ENSG00000204397/ENSG00000173039/ENSG00000113448/ENSG00000093010/ENSG00000129038/ENSG00000148926/ENSG00000143556/ENSG00000197646/ENSG00000100368/ENSG00000108840/ENSG00000162889/ENSG00000085871/ENSG00000131408/ENSG00000129988/ENSG00000136160/ENSG00000186891/ENSG00000054967…	TFPI/CD55/CCL5/ALPL/CPS1/CYP1A1/SPON2/TGFB1/CARD16/RELA/PDE4D/COMT/LOXL1/ADM/S100A7/PDCD1LG2/CSF2RB/HDAC5/MAPKAPK2/MGST2/NR1H2/LBP/EDNRB/TNFRSF18/RELT/TIMP4/SLC11A1/IRF8/TNFRSF10D/C5AR1/CASP1/CXCL2/ANKRD1/NR1H4/EDN1/CD14/JUN/NR1D1/IL18BP/SLPI/NGFR/TNF/LY96/ABCA1/TH/CYP27B1/TNFRSF14/PTAFR/TNFRSF11A/PTGER1/IL10RA/PDE4B/CXCL11/CD96/PTGER4/CX3CR1/TLR5/CXCL10/NOS1/TNFRSF8/IL13/TNFRSF9/MPO	63
BP	GO:0002237	response to molecule of bacterial origin	0.000135869	ENSG00000003436/ENSG00000196352/ENSG00000271503/ENSG00000162551/ENSG00000021826/ENSG00000140465/ENSG00000159674/ENSG00000105329/ENSG00000204397/ENSG00000173039/ENSG00000113448/ENSG00000093010/ENSG00000129038/ENSG00000148926/ENSG00000143556/ENSG00000197646/ENSG00000100368/ENSG00000108840/ENSG00000162889/ENSG00000085871/ENSG00000131408/ENSG00000129988/ENSG00000136160/ENSG00000186891/ENSG00000054967…	TFPI/CD55/CCL5/ALPL/CPS1/CYP1A1/SPON2/TGFB1/CARD16/RELA/PDE4D/COMT/LOXL1/ADM/S100A7/PDCD1LG2/CSF2RB/HDAC5/MAPKAPK2/MGST2/NR1H2/LBP/EDNRB/TNFRSF18/RELT/TIMP4/SLC11A1/IRF8/TNFRSF10D/C5AR1/CASP1/CXCL2/ANKRD1/NR1H4/EDN1/CD14/JUN/NR1D1/C4B/IL18BP/SLPI/NGFR/TNF/LY96/ABCA1/TH/CYP27B1/TNFRSF14/CARD9/PTAFR/TNFRSF11A/PTGER1/IL10RA/PDE4B/CXCL11/CD96/PTGER4/CX3CR1/TLR5/CXCL10/NOS1/TNFRSF8/IL13/TNFRSF9/MPO	65
BP	GO:0042445	hormone metabolic process	0.000236698	ENSG00000100867/ENSG00000138061/ENSG00000104827/ENSG00000135346/ENSG00000174697/ENSG00000211448/ENSG00000104826/ENSG00000140465/ENSG00000140459/ENSG00000173757/ENSG00000105707/ENSG00000176387/ENSG00000137714/ENSG00000093010/ENSG00000148926/ENSG00000118271/ENSG00000203857/ENSG00000137868/ENSG00000101160/ENSG00000133835/ENSG00000184254/ENSG00000108786/ENSG00000118137/ENSG00000227471/ENSG00000129514…	DHRS2/CYP1B1/CGB3/CGA/LEP/DIO2/LHB/CYP1A1/CYP11A1/STAT5B/HPN/HSD11B2/FDX1/COMT/ADM/TTR/HSD3B1/STRA6/CTSZ/HSD17B4/ALDH1A3/HSD17B1/APOA1/AKR1B15/FOXA1/PON3/BCO1/CORIN/ACE2/BCO2/ALDH8A1/TNF/NR5A1/DHRS3/CYP27B1/EGR1/POMC/CPE/RBP4/ALDH1A2/DIO1/CYP17A1/HFE/HSD11B1/AFP/TG/UGT1A7	47
BP	GO:0001819	positive regulation of cytokine production	0.000236698	ENSG00000138061/ENSG00000122133/ENSG00000174697/ENSG00000204389/ENSG00000182578/ENSG00000204388/ENSG00000159674/ENSG00000105329/ENSG00000105246/ENSG00000173757/ENSG00000173039/ENSG00000113448/ENSG00000169692/ENSG00000154342/ENSG00000137801/ENSG00000119508/ENSG00000196083/ENSG00000051523/ENSG00000100292/ENSG00000070010/ENSG00000221926/ENSG00000128272/ENSG00000106211/ENSG00000162889/ENSG00000077238…	CYP1B1/PAEP/LEP/HSPA1A/CSF1R/HSPA1B/SPON2/TGFB1/EBI3/STAT5B/RELA/PDE4D/AGPAT2/WNT3A/THBS1/NR4A3/IL1RAP/CYBA/HMOX1/UFD1/TRIM16/ATF4/HSPB1/MAPKAPK2/IL4R/LBP/CGAS/MMP12/IL6R/POLR3H/TUSC2/NLRP12/CRCP/APOA2/SAA1/POLR1C/IL27/ZP3/IRF1/TWIST1/SLC11A1/IRF8/C5AR1/RGCC/CASP1/LY9/CD14/TRPV4/AZU1/RORA/IL20RB/TXK/NLRP10/TNF/XCL1/LY96/FLT4/C3/EGR1/CARD9/PTAFR/HPSE/DRD2/PDE4B/CLEC9A/PTGER4/ISL1/TLR5/IRF4/TNFRSF8…	73
BP	GO:0044706	multi-multicellular organism process	0.000236698	ENSG00000204941/ENSG00000170848/ENSG00000243137/ENSG00000221826/ENSG00000242221/ENSG00000183668/ENSG00000087245/ENSG00000174697/ENSG00000140465/ENSG00000120211/ENSG00000105329/ENSG00000173757/ENSG00000231924/ENSG00000176387/ENSG00000112782/ENSG00000093010/ENSG00000188338/ENSG00000148926/ENSG00000134294/ENSG00000135919/ENSG00000119630/ENSG00000175592/ENSG00000160714/ENSG00000085465/ENSG00000108576…	PSG5/PSG6/PSG4/PSG3/PSG2/PSG9/MMP2/LEP/CYP1A1/INSL4/TGFB1/STAT5B/PSG1/HSD11B2/CLIC5/COMT/SLC38A3/ADM/SLC38A2/SERPINE2/PGF/FOSL1/UBE2Q1/OVGP1/SLC6A4/TLE6/CALR/PRLR/ENDOU/MMP9/MAFF/IL11RA/B4GALT1/TAC3/CST3/NRK/EDN1/CORIN/PAPPA/PTHLH/CYP27B1/PTAFR/ADRA2C/GIP/PZP/HFE/IGFBP7	47
BP	GO:0050900	leukocyte migration	0.000649149	ENSG00000163220/ENSG00000271503/ENSG00000173391/ENSG00000174697/ENSG00000149564/ENSG00000119535/ENSG00000124731/ENSG00000105329/ENSG00000173757/ENSG00000231924/ENSG00000113448/ENSG00000079385/ENSG00000137801/ENSG00000119630/ENSG00000100292/ENSG00000196639/ENSG00000143556/ENSG00000103257/ENSG00000196839/ENSG00000143369/ENSG00000168918/ENSG00000179218/ENSG00000151882/ENSG00000160224/ENSG00000100985…	S100A9/CCL5/OLR1/LEP/ESAM/CSF3R/TREM1/TGFB1/STAT5B/PSG1/PDE4D/CEACAM1/THBS1/PGF/HMOX1/HRH1/S100A7/SLC7A5/ADA/ECM1/INPP5D/CALR/CCL28/AIRE/MMP9/ITGA1/CXADR/LBP/CD47/IL6R/PROCR/ITGAV/EDNRB/NLRP12/KIT/ITGB3/CD44/TNFRSF18/SAA1/B4GALT1/ZP3/HSD3B7/TNFRSF10D/C5AR1/PADI2/CXCL2/CCL22/SELPLG/EDN1/TRPV4/AZU1/TNF/XCL1/CEACAM5/PODXL2/CD177/PTAFR/TNFRSF11A/SLIT2/PDE4B/CXCL11/SFTPD/PTGER4/CX3CR1/CD300A/CXCL10/CC…	68
BP	GO:0002526	acute inflammatory response	0.00095253	ENSG00000196352/ENSG00000113600/ENSG00000085063/ENSG00000176919/ENSG00000149131/ENSG00000129988/ENSG00000160712/ENSG00000136160/ENSG00000158874/ENSG00000173432/ENSG00000086062/ENSG00000188372/ENSG00000100263/ENSG00000197405/ENSG00000117525/ENSG00000123843/ENSG00000134339/ENSG00000175899/ENSG00000174564/ENSG00000224389/ENSG00000182326/ENSG00000178772/ENSG00000232810/ENSG00000125730/ENSG00000140795…	CD55/C9/CD59/C8G/SERPING1/LBP/IL6R/EDNRB/APOA2/SAA1/B4GALT1/ZP3/RHBDD3/C5AR1/F3/C4BPB/SAA2/A2M/IL20RB/C4B/C1S/CPN2/TNF/C3/MYLK3/TNFRSF11A/BTK/TRPV1/C2/HFE/IL1RN/IL1A	32
BP	GO:0042089	cytokine biosynthetic process	0.00095253	ENSG00000123999/ENSG00000105246/ENSG00000173757/ENSG00000173039/ENSG00000137801/ENSG00000196083/ENSG00000100292/ENSG00000106211/ENSG00000162889/ENSG00000168918/ENSG00000136826/ENSG00000129988/ENSG00000142405/ENSG00000158874/ENSG00000197272/ENSG00000125347/ENSG00000172232/ENSG00000163083/ENSG00000232810/ENSG00000120738/ENSG00000187796/ENSG00000169403/ENSG00000133661/ENSG00000137265/ENSG00000120949…	INHA/EBI3/STAT5B/RELA/THBS1/IL1RAP/HMOX1/HSPB1/MAPKAPK2/INPP5D/KLF4/LBP/NLRP12/APOA2/IL27/IRF1/AZU1/INHBB/TNF/EGR1/CARD9/PTAFR/SFTPD/IRF4/TNFRSF8/IL4/IL1A	27
BP	GO:0042107	cytokine metabolic process	0.00100164	ENSG00000123999/ENSG00000105246/ENSG00000173757/ENSG00000173039/ENSG00000137801/ENSG00000196083/ENSG00000100292/ENSG00000106211/ENSG00000162889/ENSG00000168918/ENSG00000136826/ENSG00000129988/ENSG00000142405/ENSG00000158874/ENSG00000197272/ENSG00000125347/ENSG00000172232/ENSG00000163083/ENSG00000232810/ENSG00000120738/ENSG00000187796/ENSG00000169403/ENSG00000133661/ENSG00000137265/ENSG00000120949…	INHA/EBI3/STAT5B/RELA/THBS1/IL1RAP/HMOX1/HSPB1/MAPKAPK2/INPP5D/KLF4/LBP/NLRP12/APOA2/IL27/IRF1/AZU1/INHBB/TNF/EGR1/CARD9/PTAFR/SFTPD/IRF4/TNFRSF8/IL4/IL1A	27
BP	GO:0010817	regulation of hormone levels	0.00100164	ENSG00000100867/ENSG00000138061/ENSG00000104827/ENSG00000123999/ENSG00000271503/ENSG00000135346/ENSG00000174697/ENSG00000211448/ENSG00000104826/ENSG00000140465/ENSG00000140459/ENSG00000170498/ENSG00000173757/ENSG00000105707/ENSG00000110090/ENSG00000176387/ENSG00000137714/ENSG00000093010/ENSG00000148926/ENSG00000118271/ENSG00000203857/ENSG00000160714/ENSG00000137868/ENSG00000170745/ENSG00000101160…	DHRS2/CYP1B1/CGB3/INHA/CCL5/CGA/LEP/DIO2/LHB/CYP1A1/CYP11A1/KISS1/STAT5B/HPN/CPT1A/HSD11B2/FDX1/COMT/ADM/TTR/HSD3B1/UBE2Q1/STRA6/KCNS3/CTSZ/PER2/PIM3/C1QTNF1/HSD17B4/ALDH1A3/IL11/ITPR1/HSD17B1/APOA1/DYNLL1/AKR1B15/C2CD2L/MAFA/HCAR2/FOXA1/PON3/NR1H4/EDN1/BCO1/TRPV4/KCNG2/NR1D1/CORIN/ACE2/BCO2/ALDH8A1/INHBB/TNF/RAPGEF3/NR5A1/DHRS3/CYP27B1/EGR1/CACNA2D2/NMU/ADRA2C/GIP/BTK/POMC/CPE/RBP4/DRD2/ALDH1A2/…	82
BP	GO:0042035	regulation of cytokine biosynthetic process	0.00100164	ENSG00000123999/ENSG00000105246/ENSG00000173757/ENSG00000173039/ENSG00000137801/ENSG00000100292/ENSG00000106211/ENSG00000162889/ENSG00000168918/ENSG00000136826/ENSG00000129988/ENSG00000142405/ENSG00000158874/ENSG00000197272/ENSG00000125347/ENSG00000172232/ENSG00000163083/ENSG00000232810/ENSG00000120738/ENSG00000187796/ENSG00000169403/ENSG00000133661/ENSG00000137265/ENSG00000120949/ENSG00000115008	INHA/EBI3/STAT5B/RELA/THBS1/HMOX1/HSPB1/MAPKAPK2/INPP5D/KLF4/LBP/NLRP12/APOA2/IL27/IRF1/AZU1/INHBB/TNF/EGR1/CARD9/PTAFR/SFTPD/IRF4/TNFRSF8/IL1A	25
BP	GO:0008015	blood circulation	0.00100164	ENSG00000173391/ENSG00000174697/ENSG00000021826/ENSG00000139567/ENSG00000135750/ENSG00000105329/ENSG00000123405/ENSG00000176387/ENSG00000113448/ENSG00000198336/ENSG00000079385/ENSG00000148926/ENSG00000197616/ENSG00000051523/ENSG00000100292/ENSG00000023909/ENSG00000196639/ENSG00000196839/ENSG00000169418/ENSG00000149131/ENSG00000173641/ENSG00000101160/ENSG00000132326/ENSG00000108576/ENSG00000184845…	OLR1/LEP/CPS1/ACVRL1/KCNK1/TGFB1/NFE2/HSD11B2/PDE4D/MYL4/CEACAM1/ADM/MYH6/CYBA/HMOX1/GCLM/HRH1/ADA/NPR1/SERPING1/HSPB7/CTSZ/PER2/SLC6A4/DRD1/NPPB/PDE2A/DLL4/ITGA1/CXADR/DOCK5/RYR1/P2RX2/TNNT2/ITPR1/KCNMB4/EDNRB/CASQ1/MYH7/CACNA1G/RGS2/ATP2B3/KCNE5/EDN1/TRPV4/KCNG2/AZU1/SLC2A5/CORIN/TNNC1/ACE2/FXYD3/RANGRF/KCND3/TH/TCAP/HTR7/FOXC1/PTAFR/CTGF/MYLK3/SLC8A2/CACNA2D2/CACNA2D3/NKX2-5/NMU/ADRA2C/SLIT2/R…	81
BP	GO:0042108	positive regulation of cytokine biosynthetic process	0.00100164	ENSG00000105246/ENSG00000173757/ENSG00000173039/ENSG00000137801/ENSG00000100292/ENSG00000106211/ENSG00000162889/ENSG00000129988/ENSG00000158874/ENSG00000197272/ENSG00000125347/ENSG00000172232/ENSG00000232810/ENSG00000120738/ENSG00000169403/ENSG00000137265/ENSG00000120949/ENSG00000115008	EBI3/STAT5B/RELA/THBS1/HMOX1/HSPB1/MAPKAPK2/LBP/APOA2/IL27/IRF1/AZU1/TNF/EGR1/PTAFR/IRF4/TNFRSF8/IL1A	18
BP	GO:0003013	circulatory system process	0.00110111	ENSG00000173391/ENSG00000174697/ENSG00000021826/ENSG00000139567/ENSG00000135750/ENSG00000105329/ENSG00000123405/ENSG00000176387/ENSG00000113448/ENSG00000198336/ENSG00000079385/ENSG00000148926/ENSG00000197616/ENSG00000051523/ENSG00000100292/ENSG00000023909/ENSG00000196639/ENSG00000196839/ENSG00000169418/ENSG00000149131/ENSG00000173641/ENSG00000101160/ENSG00000132326/ENSG00000108576/ENSG00000184845…	OLR1/LEP/CPS1/ACVRL1/KCNK1/TGFB1/NFE2/HSD11B2/PDE4D/MYL4/CEACAM1/ADM/MYH6/CYBA/HMOX1/GCLM/HRH1/ADA/NPR1/SERPING1/HSPB7/CTSZ/PER2/SLC6A4/DRD1/NPPB/PDE2A/DLL4/ITGA1/CXADR/DOCK5/RYR1/P2RX2/TNNT2/ITPR1/KCNMB4/EDNRB/CASQ1/MYH7/CACNA1G/RGS2/ATP2B3/KCNE5/EDN1/TRPV4/KCNG2/AZU1/SLC2A5/CORIN/TNNC1/ACE2/FXYD3/RANGRF/KCND3/TH/TCAP/HTR7/FOXC1/PTAFR/CTGF/MYLK3/SLC8A2/CACNA2D2/CACNA2D3/NKX2-5/NMU/ADRA2C/SLIT2/R…	81
BP	GO:0019935	cyclic-nucleotide-mediated signaling	0.00161859	ENSG00000113448/ENSG00000148926/ENSG00000137801/ENSG00000106546/ENSG00000184845/ENSG00000112414/ENSG00000186642/ENSG00000135324/ENSG00000141404/ENSG00000136160/ENSG00000116741/ENSG00000100302/ENSG00000152270/ENSG00000182687/ENSG00000078295/ENSG00000079337/ENSG00000087494/ENSG00000165029/ENSG00000160951/ENSG00000184160/ENSG00000159224/ENSG00000149295/ENSG00000169248/ENSG00000112541/ENSG00000171522…	PDE4D/ADM/THBS1/AHR/DRD1/ADGRG6/PDE2A/MRAP2/GNAL/EDNRB/RGS2/RASD2/PDE3B/GALR2/ADCY2/RAPGEF3/PTHLH/ABCA1/PTGER1/ADRA2C/GIP/DRD2/CXCL11/PDE10A/PTGER4/ADGRD1/PDE3A/LPAR1/PTH1R/CXCL10/NOS1	31
BP	GO:0019933	cAMP-mediated signaling	0.00195414	ENSG00000113448/ENSG00000148926/ENSG00000106546/ENSG00000184845/ENSG00000112414/ENSG00000186642/ENSG00000135324/ENSG00000141404/ENSG00000116741/ENSG00000100302/ENSG00000152270/ENSG00000182687/ENSG00000078295/ENSG00000079337/ENSG00000087494/ENSG00000165029/ENSG00000160951/ENSG00000184160/ENSG00000159224/ENSG00000149295/ENSG00000169248/ENSG00000112541/ENSG00000171522/ENSG00000111452/ENSG00000172572…	PDE4D/ADM/AHR/DRD1/ADGRG6/PDE2A/MRAP2/GNAL/RGS2/RASD2/PDE3B/GALR2/ADCY2/RAPGEF3/PTHLH/ABCA1/PTGER1/ADRA2C/GIP/DRD2/CXCL11/PDE10A/PTGER4/ADGRD1/PDE3A/LPAR1/PTH1R/CXCL10/NOS1	29
BP	GO:0044057	regulation of system process	0.002253	ENSG00000123999/ENSG00000071282/ENSG00000174697/ENSG00000170498/ENSG00000135750/ENSG00000113448/ENSG00000171862/ENSG00000198336/ENSG00000093010/ENSG00000176170/ENSG00000148926/ENSG00000119508/ENSG00000197616/ENSG00000051523/ENSG00000196639/ENSG00000196839/ENSG00000169418/ENSG00000173641/ENSG00000132326/ENSG00000120937/ENSG00000136826/ENSG00000173918/ENSG00000131408/ENSG00000154639/ENSG00000147459…	INHA/LMCD1/LEP/KISS1/KCNK1/PDE4D/PTEN/MYL4/COMT/SPHK1/ADM/NR4A3/MYH6/CYBA/HRH1/ADA/NPR1/HSPB7/PER2/NPPB/KLF4/C1QTNF1/NR1H2/CXADR/DOCK5/SLC22A5/RYR1/TNNT2/MYRF/ITPR1/KCNMB4/EDNRB/APOA1/MTG2/KIT/APOA2/CASQ1/NOL3/MYH7/NCMAP/CACNA1G/NLGN3/HCAR2/RGS2/ATP2B3/KCNE5/EDN1/TNR/C12orf57/KCNG2/CORIN/TNNC1/ACE2/GRM1/ACPP/WNK4/INHBB/FXYD3/RANGRF/KCND3/TH/PTAFR/CTGF/SLC8A2/CACNA2D2/CACNA2D3/NKX2-5/NMU/ADRA2C/RY…	80
BP	GO:0007565	female pregnancy	0.00239075	ENSG00000204941/ENSG00000170848/ENSG00000243137/ENSG00000221826/ENSG00000242221/ENSG00000183668/ENSG00000087245/ENSG00000174697/ENSG00000120211/ENSG00000105329/ENSG00000173757/ENSG00000231924/ENSG00000176387/ENSG00000112782/ENSG00000093010/ENSG00000188338/ENSG00000148926/ENSG00000134294/ENSG00000119630/ENSG00000175592/ENSG00000160714/ENSG00000085465/ENSG00000104953/ENSG00000179218/ENSG00000113494…	PSG5/PSG6/PSG4/PSG3/PSG2/PSG9/MMP2/LEP/INSL4/TGFB1/STAT5B/PSG1/HSD11B2/CLIC5/COMT/SLC38A3/ADM/SLC38A2/PGF/FOSL1/UBE2Q1/OVGP1/TLE6/CALR/PRLR/ENDOU/MMP9/IL11RA/TAC3/CST3/CORIN/PAPPA/PTHLH/CYP27B1/ADRA2C/GIP/PZP/HFE/IGFBP7	39
BP	GO:0097529	myeloid leukocyte migration	0.00239075	ENSG00000163220/ENSG00000271503/ENSG00000119535/ENSG00000173757/ENSG00000113448/ENSG00000137801/ENSG00000119630/ENSG00000196639/ENSG00000143556/ENSG00000213949/ENSG00000154639/ENSG00000129988/ENSG00000160712/ENSG00000136160/ENSG00000157404/ENSG00000173432/ENSG00000197405/ENSG00000081041/ENSG00000102962/ENSG00000078401/ENSG00000111199/ENSG00000172232/ENSG00000143184/ENSG00000204936/ENSG00000141655…	S100A9/CCL5/CSF3R/STAT5B/PDE4D/THBS1/PGF/HRH1/S100A7/ITGA1/CXADR/LBP/IL6R/EDNRB/KIT/SAA1/C5AR1/CXCL2/CCL22/EDN1/TRPV4/AZU1/XCL1/CD177/TNFRSF11A/SLIT2/PDE4B/SFTPD/PTGER4/CX3CR1/CD300A/CXCL10/CCL25/IL1A	34
BP	GO:0006959	humoral immune response	0.00239075	ENSG00000163220/ENSG00000196352/ENSG00000113600/ENSG00000197903/ENSG00000159674/ENSG00000124731/ENSG00000105246/ENSG00000096088/ENSG00000085063/ENSG00000176919/ENSG00000143556/ENSG00000149131/ENSG00000160224/ENSG00000184678/ENSG00000124635/ENSG00000180596/ENSG00000188372/ENSG00000018280/ENSG00000197405/ENSG00000102760/ENSG00000198918/ENSG00000179914/ENSG00000123843/ENSG00000175899/ENSG00000172232…	S100A9/CD55/C9/HIST1H2BK/SPON2/TREM1/EBI3/PGC/CD59/C8G/S100A7/SERPING1/AIRE/HIST2H2BE/HIST1H2BJ/HIST1H2BC/ZP3/SLC11A1/C5AR1/RGCC/RPL39/ITLN1/C4BPB/A2M/AZU1/C4B/SLPI/C1S/CPN2/TNF/POU2F2/C3/HIST1H2BG/SFTPD/C2/BPIFB1	36
BP	GO:0050673	epithelial cell proliferation	0.00275649	ENSG00000271503/ENSG00000174697/ENSG00000172889/ENSG00000142627/ENSG00000126561/ENSG00000139567/ENSG00000105329/ENSG00000105707/ENSG00000125378/ENSG00000171862/ENSG00000079385/ENSG00000154342/ENSG00000137801/ENSG00000119508/ENSG00000051523/ENSG00000119630/ENSG00000100292/ENSG00000143369/ENSG00000113578/ENSG00000074842/ENSG00000128917/ENSG00000003402/ENSG00000183779/ENSG00000114315/ENSG00000214274…	CCL5/LEP/EGFL7/EPHA2/STAT5A/ACVRL1/TGFB1/HPN/BMP4/PTEN/CEACAM1/WNT3A/THBS1/NR4A3/CYBA/PGF/HMOX1/ECM1/FGF1/MYDGF/DLL4/CFLAR/ZNF703/HES1/ANG/GPC3/WNT7A/WDR13/WFDC1/MMP12/FRS2/NR4A1/TNFSF12/EDNRB/LIMS2/APOA1/KIT/ITGB3/BMPER/WNT10B/B4GALT1/THAP1/TWIST1/C5AR1/RGCC/F3/CCR3/NRARP/JUN/NR1D1/IGFBP3/NGFR/TNF/FLT4/SNAI2/NME2/EHF/RUNX3/FOXN1/ALDH1A2/MIR193A/ISL1/DLX6/WNT16	64
BP	GO:0072503	cellular divalent inorganic cation homeostasis	0.00314754	ENSG00000163220/ENSG00000196352/ENSG00000271503/ENSG00000125144/ENSG00000165125/ENSG00000125148/ENSG00000138821/ENSG00000170498/ENSG00000169715/ENSG00000105329/ENSG00000158014/ENSG00000205358/ENSG00000113448/ENSG00000172137/ENSG00000148926/ENSG00000187193/ENSG00000198417/ENSG00000051523/ENSG00000170385/ENSG00000184845/ENSG00000179218/ENSG00000173918/ENSG00000151882/ENSG00000196218/ENSG00000167476…	S100A9/CD55/CCL5/MT1G/TRPV6/MT2A/SLC39A8/KISS1/MT1E/TGFB1/SLC30A2/MT1H/PDE4D/CALB2/ADM/MT1X/MT1F/CYBA/SLC30A1/DRD1/CALR/C1QTNF1/CCL28/RYR1/JSRP1/P2RX2/ITPR1/ITGAV/EDNRB/XCR1/CASQ1/NOL3/SAA1/SLC11A1/LPAR3/C5AR1/ATP2B3/PVALB/CCR3/EDN1/GPR17/TRPV4/GALR2/GRIN2C/GRM1/MT1A/SYPL2/XCL1/TRPM1/TRPM8/SLC8A2/SLC24A2/PTGER1/NMU/RYR2/DRD2/TRPV1/CXCL11/PTGER4/HRC/METTL21C/LPAR1/PTH1R/CXCL10/NOS1/GRIN2A/TAC4/IL1…	69
BP	GO:0072507	divalent inorganic cation homeostasis	0.00368494	ENSG00000163220/ENSG00000196352/ENSG00000271503/ENSG00000125144/ENSG00000165125/ENSG00000125148/ENSG00000138821/ENSG00000170498/ENSG00000169715/ENSG00000105329/ENSG00000158014/ENSG00000205358/ENSG00000113448/ENSG00000172137/ENSG00000148926/ENSG00000187193/ENSG00000198417/ENSG00000051523/ENSG00000170385/ENSG00000184845/ENSG00000179218/ENSG00000173918/ENSG00000151882/ENSG00000196218/ENSG00000167476…	S100A9/CD55/CCL5/MT1G/TRPV6/MT2A/SLC39A8/KISS1/MT1E/TGFB1/SLC30A2/MT1H/PDE4D/CALB2/ADM/MT1X/MT1F/CYBA/SLC30A1/DRD1/CALR/C1QTNF1/CCL28/RYR1/JSRP1/P2RX2/ITPR1/ITGAV/EDNRB/XCR1/CASQ1/NOL3/SAA1/SLC11A1/LPAR3/C5AR1/ATP2B3/PVALB/CCR3/EDN1/GPR17/TRPV4/GALR2/GRIN2C/GRM1/MT1A/SYPL2/XCL1/TRPM1/CYP27B1/TRPM8/SLC8A2/SLC24A2/PTGER1/NMU/RYR2/DRD2/TRPV1/TFAP2B/CXCL11/PTGER4/HRC/METTL21C/LPAR1/PTH1R/CXCL10/NOS1/…	71
BP	GO:1901615	organic hydroxy compound metabolic process	0.00575197	ENSG00000138061/ENSG00000174697/ENSG00000072778/ENSG00000211448/ENSG00000142319/ENSG00000140465/ENSG00000127838/ENSG00000140459/ENSG00000134240/ENSG00000120837/ENSG00000105707/ENSG00000137714/ENSG00000171862/ENSG00000093010/ENSG00000079156/ENSG00000176170/ENSG00000150787/ENSG00000118271/ENSG00000172269/ENSG00000196639/ENSG00000169418/ENSG00000130208/ENSG00000132326/ENSG00000113578/ENSG00000184845…	CYP1B1/LEP/ACADVL/DIO2/SLC6A3/CYP1A1/PNKD/CYP11A1/HMGCS2/NFYB/HPN/FDX1/PTEN/COMT/OSBPL6/SPHK1/PTS/TTR/DPAGT1/HRH1/NPR1/APOC1/PER2/FGF1/DRD1/NFYC/INPP5D/OSBPL7/EBP/HSD17B4/ACACB/SGPP2/ALDH1A3/PCBD1/SPR/GBA2/LDLRAP1/CEBPA/HAGH/APOA1/KIT/APOA2/INPP5B/INPP1/INPP5E/HSD3B7/NR1H4/BCO1/PLD4/PON1/GALR2/NR1D1/NPC1L1/MIOX/LEPR/DEGS2/TNF/SNAI2/ABCA1/TH/CETP/INPP4B/DHRS3/DDC/CYP27B1/PTAFR/TTPA/RBP4/DRD2/ALDH1…	80
BP	GO:0070098	chemokine-mediated signaling pathway	0.00620829	ENSG00000271503/ENSG00000173578/ENSG00000185043/ENSG00000117115/ENSG00000081041/ENSG00000102962/ENSG00000183625/ENSG00000078401/ENSG00000144230/ENSG00000143184/ENSG00000121797/ENSG00000054598/ENSG00000145147/ENSG00000169248/ENSG00000168329/ENSG00000169245/ENSG00000131142	CCL5/XCR1/CIB1/PADI2/CXCL2/CCL22/CCR3/EDN1/GPR17/XCL1/CCRL2/FOXC1/SLIT2/CXCL11/CX3CR1/CXCL10/CCL25	17
BP	GO:0003018	vascular process in circulatory system	0.00649179	ENSG00000174697/ENSG00000021826/ENSG00000105329/ENSG00000079385/ENSG00000148926/ENSG00000100292/ENSG00000023909/ENSG00000196639/ENSG00000169418/ENSG00000132326/ENSG00000108576/ENSG00000184845/ENSG00000120937/ENSG00000186642/ENSG00000213949/ENSG00000147459/ENSG00000135643/ENSG00000136160/ENSG00000116741/ENSG00000078401/ENSG00000111199/ENSG00000172232/ENSG00000130234/ENSG00000148680/ENSG00000054598…	LEP/CPS1/TGFB1/CEACAM1/ADM/HMOX1/GCLM/HRH1/NPR1/PER2/SLC6A4/DRD1/NPPB/PDE2A/ITGA1/DOCK5/KCNMB4/EDNRB/RGS2/EDN1/TRPV4/AZU1/ACE2/HTR7/FOXC1/PTAFR/MYLK3/ADRA2C/SLIT2/PDE3A/NOS1/FOXC2	32
BP	GO:0002251	organ or tissue specific immune response	0.00649179	ENSG00000124839/ENSG00000197903/ENSG00000184678/ENSG00000160712/ENSG00000124635/ENSG00000180596/ENSG00000198918/ENSG00000140297/ENSG00000143184/ENSG00000273802/ENSG00000125999	RAB17/HIST1H2BK/HIST2H2BE/IL6R/HIST1H2BJ/HIST1H2BC/RPL39/GCNT3/XCL1/HIST1H2BG/BPIFB1	11
BP	GO:0051480	regulation of cytosolic calcium ion concentration	0.0068298	ENSG00000196352/ENSG00000165125/ENSG00000170498/ENSG00000105329/ENSG00000113448/ENSG00000172137/ENSG00000148926/ENSG00000051523/ENSG00000184845/ENSG00000173918/ENSG00000151882/ENSG00000196218/ENSG00000167476/ENSG00000187848/ENSG00000150995/ENSG00000138448/ENSG00000136160/ENSG00000173578/ENSG00000143318/ENSG00000140939/ENSG00000173432/ENSG00000171517/ENSG00000197405/ENSG00000067842/ENSG00000100362…	CD55/TRPV6/KISS1/TGFB1/PDE4D/CALB2/ADM/CYBA/DRD1/C1QTNF1/CCL28/RYR1/JSRP1/P2RX2/ITPR1/ITGAV/EDNRB/XCR1/CASQ1/NOL3/SAA1/LPAR3/C5AR1/ATP2B3/PVALB/CCR3/EDN1/GPR17/TRPV4/GALR2/GRIN2C/GRM1/XCL1/TRPM1/PTGER1/NMU/RYR2/DRD2/TRPV1/CXCL11/PTGER4/HRC/METTL21C/LPAR1/PTH1R/CXCL10/NOS1/GRIN2A/TAC4/IL13/PDE6A	51
BP	GO:0051146	striated muscle cell differentiation	0.0068375	ENSG00000148848/ENSG00000124006/ENSG00000130513/ENSG00000132819/ENSG00000105329/ENSG00000125378/ENSG00000249715/ENSG00000154342/ENSG00000112183/ENSG00000197616/ENSG00000109083/ENSG00000170421/ENSG00000164976/ENSG00000108840/ENSG00000179218/ENSG00000003402/ENSG00000110047/ENSG00000077238/ENSG00000154639/ENSG00000196218/ENSG00000187848/ENSG00000170175/ENSG00000118194/ENSG00000166225/ENSG00000143318…	ADAM12/OBSL1/GDF15/RBM38/TGFB1/BMP4/FER1L5/WNT3A/RBM24/MYH6/IFT20/KRT8/MYORG/HDAC5/CALR/CFLAR/EHD1/IL4R/CXADR/RYR1/P2RX2/CHRNB1/TNNT2/FRS2/CASQ1/WNT10B/NEXN/PLPP7/ANKRD1/EDN1/MSX1/ACTA1/IGSF22/CEACAM5/TCAP/BARX2/MYLK3/CACNA2D2/NKX2-5/BDNF/RARB/TRIM72/CXCL10/MYPN/DNER/NOS1/NOX4	47
BP	GO:0019932	second-messenger-mediated signaling	0.0068375	ENSG00000071282/ENSG00000117228/ENSG00000113448/ENSG00000176170/ENSG00000148926/ENSG00000137801/ENSG00000196639/ENSG00000196839/ENSG00000106546/ENSG00000184845/ENSG00000112414/ENSG00000186642/ENSG00000135324/ENSG00000167476/ENSG00000187848/ENSG00000150995/ENSG00000141404/ENSG00000136160/ENSG00000143318/ENSG00000185043/ENSG00000182759/ENSG00000244165/ENSG00000116741/ENSG00000100302/ENSG00000078401…	LMCD1/GBP1/PDE4D/SPHK1/ADM/THBS1/HRH1/ADA/AHR/DRD1/ADGRG6/PDE2A/MRAP2/JSRP1/P2RX2/ITPR1/GNAL/EDNRB/CASQ1/CIB1/MAFA/P2RY11/RGS2/RASD2/EDN1/PDE3B/LAT2/GALR2/AZU1/GRIN2C/ADCY2/RAPGEF3/PTHLH/ABCA1/NR5A1/PTGER1/ADRA2C/GIP/BTK/RYR2/DRD2/CXCL11/PDE10A/PTGER4/ADGRD1/HRC/PDE3A/LPAR1/PTH1R/CXCL10/NOS1/GRIN2A/DMTN	53
BP	GO:0034754	cellular hormone metabolic process	0.00698083	ENSG00000100867/ENSG00000138061/ENSG00000104826/ENSG00000140465/ENSG00000140459/ENSG00000173757/ENSG00000137714/ENSG00000093010/ENSG00000148926/ENSG00000118271/ENSG00000203857/ENSG00000137868/ENSG00000133835/ENSG00000184254/ENSG00000108786/ENSG00000227471/ENSG00000135697/ENSG00000197580/ENSG00000118514/ENSG00000162496/ENSG00000120738/ENSG00000138207/ENSG00000128918/ENSG00000148795/ENSG00000081051…	DHRS2/CYP1B1/LHB/CYP1A1/CYP11A1/STAT5B/FDX1/COMT/ADM/TTR/HSD3B1/STRA6/HSD17B4/ALDH1A3/HSD17B1/AKR1B15/BCO1/BCO2/ALDH8A1/DHRS3/EGR1/RBP4/ALDH1A2/CYP17A1/AFP/UGT1A7	26
BP	GO:0007204	positive regulation of cytosolic calcium ion concentration	0.00698083	ENSG00000196352/ENSG00000165125/ENSG00000170498/ENSG00000105329/ENSG00000113448/ENSG00000148926/ENSG00000051523/ENSG00000184845/ENSG00000173918/ENSG00000151882/ENSG00000196218/ENSG00000167476/ENSG00000187848/ENSG00000150995/ENSG00000138448/ENSG00000136160/ENSG00000173578/ENSG00000143318/ENSG00000140939/ENSG00000173432/ENSG00000171517/ENSG00000197405/ENSG00000183625/ENSG00000078401/ENSG00000144230…	CD55/TRPV6/KISS1/TGFB1/PDE4D/ADM/CYBA/DRD1/C1QTNF1/CCL28/RYR1/JSRP1/P2RX2/ITPR1/ITGAV/EDNRB/XCR1/CASQ1/NOL3/SAA1/LPAR3/C5AR1/CCR3/EDN1/GPR17/TRPV4/GALR2/GRIN2C/GRM1/XCL1/TRPM1/PTGER1/NMU/RYR2/DRD2/TRPV1/CXCL11/PTGER4/HRC/METTL21C/LPAR1/PTH1R/CXCL10/NOS1/GRIN2A/TAC4/IL13	47
BP	GO:0002673	regulation of acute inflammatory response	0.00698083	ENSG00000196352/ENSG00000113600/ENSG00000085063/ENSG00000176919/ENSG00000149131/ENSG00000136160/ENSG00000188372/ENSG00000100263/ENSG00000197405/ENSG00000123843/ENSG00000175899/ENSG00000174564/ENSG00000224389/ENSG00000182326/ENSG00000178772/ENSG00000232810/ENSG00000125730/ENSG00000141655/ENSG00000010671/ENSG00000166278	CD55/C9/CD59/C8G/SERPING1/EDNRB/ZP3/RHBDD3/C5AR1/C4BPB/A2M/IL20RB/C4B/C1S/CPN2/TNF/C3/TNFRSF11A/BTK/C2	20
BP	GO:0097530	granulocyte migration	0.00698083	ENSG00000163220/ENSG00000271503/ENSG00000119535/ENSG00000113448/ENSG00000137801/ENSG00000196639/ENSG00000143556/ENSG00000213949/ENSG00000154639/ENSG00000129988/ENSG00000173432/ENSG00000197405/ENSG00000081041/ENSG00000102962/ENSG00000078401/ENSG00000111199/ENSG00000143184/ENSG00000204936/ENSG00000145147/ENSG00000184588/ENSG00000171522/ENSG00000167851/ENSG00000131142/ENSG00000115008	S100A9/CCL5/CSF3R/PDE4D/THBS1/HRH1/S100A7/ITGA1/CXADR/LBP/SAA1/C5AR1/CXCL2/CCL22/EDN1/TRPV4/XCL1/CD177/SLIT2/PDE4B/PTGER4/CD300A/CCL25/IL1A	24
BP	GO:0050678	regulation of epithelial cell proliferation	0.00760693	ENSG00000271503/ENSG00000174697/ENSG00000172889/ENSG00000126561/ENSG00000139567/ENSG00000105329/ENSG00000105707/ENSG00000125378/ENSG00000171862/ENSG00000079385/ENSG00000154342/ENSG00000137801/ENSG00000119508/ENSG00000051523/ENSG00000119630/ENSG00000100292/ENSG00000143369/ENSG00000113578/ENSG00000074842/ENSG00000128917/ENSG00000003402/ENSG00000183779/ENSG00000114315/ENSG00000214274/ENSG00000147257…	CCL5/LEP/EGFL7/STAT5A/ACVRL1/TGFB1/HPN/BMP4/PTEN/CEACAM1/WNT3A/THBS1/NR4A3/CYBA/PGF/HMOX1/ECM1/FGF1/MYDGF/DLL4/CFLAR/ZNF703/HES1/ANG/GPC3/WNT7A/WDR13/WFDC1/MMP12/FRS2/NR4A1/TNFSF12/EDNRB/LIMS2/ITGB3/WNT10B/B4GALT1/TWIST1/C5AR1/RGCC/F3/CCR3/NRARP/JUN/NR1D1/NGFR/TNF/FLT4/SNAI2/NME2/RUNX3/ALDH1A2/MIR193A/ISL1/DLX6	55
BP	GO:0043062	extracellular structure organization	0.00818364	ENSG00000138061/ENSG00000142871/ENSG00000087245/ENSG00000148848/ENSG00000197614/ENSG00000105329/ENSG00000105707/ENSG00000129038/ENSG00000154342/ENSG00000137801/ENSG00000118271/ENSG00000196739/ENSG00000115221/ENSG00000130208/ENSG00000082781/ENSG00000123983/ENSG00000003402/ENSG00000121101/ENSG00000100985/ENSG00000131408/ENSG00000213949/ENSG00000168928/ENSG00000117122/ENSG00000181404/ENSG00000147408…	CYP1B1/CYR61/MMP2/ADAM12/MFAP5/TGFB1/HPN/LOXL1/WNT3A/THBS1/TTR/COL27A1/ITGB6/APOC1/ITGB5/ACSL3/CFLAR/TEX14/MMP9/NR1H2/ITGA1/CTRB2/MFAP2/WASHC1/CSGALNACT1/CD47/MMP12/ITGAV/PRDX4/APOA1/ITGB3/APOA2/CD44/ADAM19/B4GALT1/THSD4/COL7A1/KIF9/RGCC/CST3/ADAMTS5/P3H4/TGFBI/CTRB1/SCX/TNR/CTSK/FBLN5/A2M/VWF/TNF/SCUBE1/ABCA1/CETP/FOXC1/CTGF/LAMA3/ADAMTS4/KAZALD1/MATN3/SOAT2/EGFL6/CHADL/FOXC2/MPO	65
BP	GO:0098754	detoxification	0.00854945	ENSG00000163220/ENSG00000125144/ENSG00000125148/ENSG00000186205/ENSG00000169715/ENSG00000205358/ENSG00000187193/ENSG00000198417/ENSG00000170385/ENSG00000198431/ENSG00000117592/ENSG00000085871/ENSG00000117791/ENSG00000123131/ENSG00000197448/ENSG00000105852/ENSG00000140092/ENSG00000134184/ENSG00000205362/ENSG00000232810/ENSG00000065621/ENSG00000213316/ENSG00000116157/ENSG00000168454/ENSG00000095303…	S100A9/MT1G/MT2A/MARC1/MT1E/MT1H/MT1X/MT1F/SLC30A1/TXNRD1/PRDX6/MGST2/MARC2/PRDX4/GSTK1/PON3/FBLN5/GSTM1/MT1A/TNF/GSTO2/LTC4S/GPX7/TXNDC2/PTGS1/MPO	26
BP	GO:0035094	response to nicotine	0.00879403	ENSG00000142319/ENSG00000135750/ENSG00000173039/ENSG00000100292/ENSG00000198886/ENSG00000170175/ENSG00000078401/ENSG00000163132/ENSG00000232810/ENSG00000180176/ENSG00000198400/ENSG00000135902/ENSG00000149295/ENSG00000169194	SLC6A3/KCNK1/RELA/HMOX1/MT-ND4/CHRNB1/EDN1/MSX1/TNF/TH/NTRK1/CHRND/DRD2/IL13	14
BP	GO:0001525	angiogenesis	0.00879403	ENSG00000138061/ENSG00000142871/ENSG00000087245/ENSG00000174697/ENSG00000167772/ENSG00000172889/ENSG00000148848/ENSG00000142627/ENSG00000139567/ENSG00000125378/ENSG00000171862/ENSG00000176170/ENSG00000079385/ENSG00000148926/ENSG00000137801/ENSG00000145632/ENSG00000119630/ENSG00000100292/ENSG00000143556/ENSG00000169418/ENSG00000143369/ENSG00000113578/ENSG00000074842/ENSG00000108840/ENSG00000120937…	CYP1B1/CYR61/MMP2/LEP/ANGPTL4/EGFL7/ADAM12/EPHA2/ACVRL1/BMP4/PTEN/SPHK1/CEACAM1/ADM/THBS1/PLK2/PGF/HMOX1/S100A7/NPR1/ECM1/FGF1/MYDGF/HDAC5/NPPB/HSPB1/DLL4/KLF4/ANG/WNT7A/RHOB/AMOT/TNFRSF12A/ITGAV/NR4A1/SAT1/TNFSF12/STARD13/ITGB3/BMPER/HDAC7/CIB1/B4GALT1/EFNA1/COL15A1/TWIST1/CELA1/C5AR1/RGCC/F3/TGFBI/CCR3/STAB1/EDN1/NRARP/APOLD1/PDE3B/JUN/RORA/SH2D2A/NGFR/LEPR/RAPGEF3/FLT4/C3/FOXC1/CTGF/NRCAM/HPSE…	78
BP	GO:0009636	response to toxic substance	0.00881822	ENSG00000100867/ENSG00000138061/ENSG00000163220/ENSG00000271503/ENSG00000125144/ENSG00000174697/ENSG00000142319/ENSG00000021826/ENSG00000140465/ENSG00000125148/ENSG00000109846/ENSG00000186205/ENSG00000135750/ENSG00000169715/ENSG00000205358/ENSG00000173039/ENSG00000171862/ENSG00000120694/ENSG00000119508/ENSG00000187193/ENSG00000158615/ENSG00000124762/ENSG00000198417/ENSG00000100292/ENSG00000175592…	DHRS2/CYP1B1/S100A9/CCL5/MT1G/LEP/SLC6A3/CPS1/CYP1A1/MT2A/CRYAB/MARC1/KCNK1/MT1E/MT1H/RELA/PTEN/HSPH1/NR4A3/MT1X/PPP1R15B/CDKN1A/MT1F/HMOX1/FOSL1/SLC30A1/TXNRD1/ADA/AHR/MT-ND4/SLC6A4/DRD1/KLF4/PRDX6/PPIF/MGST2/RHOB/MT-CYB/DNMT3A/CHRNB1/MARC2/PRDX4/SLC23A1/GSTK1/CST3/PON3/EDN1/CD14/ASNS/KCNMA1/JUN/PON1/FBLN5/MSX1/IL18BP/MB/GSTM1/MT1A/TNF/TH/DDC/GSTO2/EGR1/GJC2/NTRK1/LTC4S/TTPA/CHRND/RBP4/DRD2/GPX7…	76
BP	GO:0045926	negative regulation of growth	0.0089498	ENSG00000125144/ENSG00000204389/ENSG00000068078/ENSG00000204388/ENSG00000140961/ENSG00000125148/ENSG00000109846/ENSG00000139567/ENSG00000169715/ENSG00000105329/ENSG00000205358/ENSG00000131238/ENSG00000125378/ENSG00000171862/ENSG00000012171/ENSG00000154342/ENSG00000135919/ENSG00000187193/ENSG00000124762/ENSG00000198417/ENSG00000175602/ENSG00000169418/ENSG00000108576/ENSG00000120937/ENSG00000120833…	MT1G/HSPA1A/FGFR3/HSPA1B/OSGIN1/MT2A/CRYAB/ACVRL1/MT1E/TGFB1/MT1H/PPT1/BMP4/PTEN/SEMA3B/WNT3A/SERPINE2/MT1X/CDKN1A/MT1F/CCDC85B/NPR1/SLC6A4/NPPB/SOCS2/GPC3/LBP/WFDC1/FBP1/IRF8/NTN1/CDKN2D/TNR/CDK5R1/MSX1/PLAC8/MT1A/TNF/CYP27B1/PTK6/SLIT2/RBP4/EPHA7/FSTL4/MPO	45
BP	GO:0052547	regulation of peptidase activity	0.00900275	ENSG00000196954/ENSG00000142871/ENSG00000003436/ENSG00000163220/ENSG00000105825/ENSG00000109846/ENSG00000175315/ENSG00000204397/ENSG00000141682/ENSG00000154342/ENSG00000137801/ENSG00000135919/ENSG00000101197/ENSG00000121858/ENSG00000149131/ENSG00000143369/ENSG00000170855/ENSG00000003402/ENSG00000136826/ENSG00000144746/ENSG00000147257/ENSG00000100985/ENSG00000166401/ENSG00000115541/ENSG00000103175…	CASP4/CYR61/TFPI/S100A9/TFPI2/CRYAB/CST6/CARD16/PMAIP1/WNT3A/THBS1/SERPINE2/BIRC7/TNFSF10/SERPING1/ECM1/TRIAP1/CFLAR/KLF4/ARL6IP5/GPC3/MMP9/SERPINB8/HSPE1/WFDC1/DDRGK1/NLRP12/CD44/NOL3/BBC3/EFNA1/COL7A1/SERPINB6/TIMP4/TNFAIP8/SERPINB2/WNT9A/ANXA8/TNFRSF10D/CST3/F3/CDKN2D/CASP1/PCOLCE2/BID/APOPT1/A2M/C4B/SLPI/NGFR/DPEP1/TNF/CST4/CST1/ST18/C3/CTGF/SSPO/TFAP2B/PSMB9/PZP/DIABLO/EPHA7/GRIN2A/UMODL1/IT…	66
BP	GO:0010832	negative regulation of myotube differentiation	0.00900275	ENSG00000108840/ENSG00000003402/ENSG00000160539/ENSG00000105388/ENSG00000183072/ENSG00000176697/ENSG00000177238/ENSG00000169245	HDAC5/CFLAR/PLPP7/CEACAM5/NKX2-5/BDNF/TRIM72/CXCL10	8
BP	GO:0061687	detoxification of inorganic compound	0.00900275	ENSG00000125144/ENSG00000125148/ENSG00000169715/ENSG00000205358/ENSG00000187193/ENSG00000198417/ENSG00000170385/ENSG00000205362	MT1G/MT2A/MT1E/MT1H/MT1X/MT1F/SLC30A1/MT1A	8
BP	GO:0097501	stress response to metal ion	0.00900275	ENSG00000125144/ENSG00000125148/ENSG00000169715/ENSG00000205358/ENSG00000187193/ENSG00000198417/ENSG00000170385/ENSG00000205362	MT1G/MT2A/MT1E/MT1H/MT1X/MT1F/SLC30A1/MT1A	8
BP	GO:0002385	mucosal immune response	0.010167	ENSG00000124839/ENSG00000197903/ENSG00000184678/ENSG00000124635/ENSG00000180596/ENSG00000198918/ENSG00000140297/ENSG00000143184/ENSG00000273802/ENSG00000125999	RAB17/HIST1H2BK/HIST2H2BE/HIST1H2BJ/HIST1H2BC/RPL39/GCNT3/XCL1/HIST1H2BG/BPIFB1	10
BP	GO:0070613	regulation of protein processing	0.0103057	ENSG00000196352/ENSG00000113600/ENSG00000204397/ENSG00000105707/ENSG00000085063/ENSG00000137801/ENSG00000135919/ENSG00000176919/ENSG00000101197/ENSG00000149131/ENSG00000101160/ENSG00000140939/ENSG00000204084/ENSG00000197405/ENSG00000128965/ENSG00000123843/ENSG00000175899/ENSG00000224389/ENSG00000182326/ENSG00000178772/ENSG00000125730/ENSG00000115590/ENSG00000166278	CD55/C9/CARD16/HPN/CD59/THBS1/SERPINE2/C8G/BIRC7/SERPING1/CTSZ/NOL3/INPP5B/C5AR1/CHAC1/C4BPB/A2M/C4B/C1S/CPN2/C3/IL1R2/C2	23
BP	GO:0045861	negative regulation of proteolysis	0.0106237	ENSG00000003436/ENSG00000163602/ENSG00000196352/ENSG00000105825/ENSG00000109846/ENSG00000175315/ENSG00000204397/ENSG00000162545/ENSG00000085063/ENSG00000137801/ENSG00000135919/ENSG00000101197/ENSG00000149131/ENSG00000143369/ENSG00000101160/ENSG00000170855/ENSG00000136826/ENSG00000204599/ENSG00000147257/ENSG00000100985/ENSG00000131408/ENSG00000166401/ENSG00000103175/ENSG00000099958/ENSG00000026508…	TFPI/RYBP/CD55/TFPI2/CRYAB/CST6/CARD16/CAMK2N1/CD59/THBS1/SERPINE2/BIRC7/SERPING1/ECM1/CTSZ/TRIAP1/KLF4/TRIM39/GPC3/MMP9/NR1H2/SERPINB8/WFDC1/DERL3/CD44/NOL3/EFNA1/COL7A1/SERPINB6/TIMP4/TNFAIP8/SERPINB2/WNT9A/ANXA8/TNFRSF10D/CST3/CHAC1/CDKN2D/C4BPB/A2M/C4B/SLPI/NGFR/DPEP1/CST4/CST1/C3/IL1R2/SSPO/TFAP2B/PZP/HFE/UMODL1/ITIH3	54
BP	GO:1901342	regulation of vasculature development	0.0106237	ENSG00000138061/ENSG00000174697/ENSG00000167772/ENSG00000148848/ENSG00000142627/ENSG00000139567/ENSG00000125378/ENSG00000176170/ENSG00000079385/ENSG00000148926/ENSG00000137801/ENSG00000145632/ENSG00000119630/ENSG00000100292/ENSG00000169418/ENSG00000143369/ENSG00000113578/ENSG00000074842/ENSG00000108840/ENSG00000120937/ENSG00000106211/ENSG00000128917/ENSG00000003402/ENSG00000136826/ENSG00000143878…	CYP1B1/LEP/ANGPTL4/ADAM12/EPHA2/ACVRL1/BMP4/SPHK1/CEACAM1/ADM/THBS1/PLK2/PGF/HMOX1/NPR1/ECM1/FGF1/MYDGF/HDAC5/NPPB/HSPB1/DLL4/CFLAR/KLF4/RHOB/AMOT/TNFRSF12A/TNFSF12/STARD13/KIT/HDAC7/CIB1/EFNA1/TWIST1/CELA1/C5AR1/RGCC/F3/CCR3/STAB1/PDE3B/NGFR/RAPGEF3/C3/FOXC1/EGR1/SRPX2/MIR193A/ISL1/CX3CR1/CXCL10/IL1A/FOXC2/TIE1	54
BP	GO:0043114	regulation of vascular permeability	0.0106237	ENSG00000105329/ENSG00000079385/ENSG00000148926/ENSG00000196639/ENSG00000169418/ENSG00000120937/ENSG00000186642/ENSG00000111199/ENSG00000172232/ENSG00000140795/ENSG00000145147/ENSG00000172572	TGFB1/CEACAM1/ADM/HRH1/NPR1/NPPB/PDE2A/TRPV4/AZU1/MYLK3/SLIT2/PDE3A	12
BP	GO:0048739	cardiac muscle fiber development	0.0109143	ENSG00000125378/ENSG00000197616/ENSG00000154639/ENSG00000162614/ENSG00000179057/ENSG00000173991/ENSG00000138347	BMP4/MYH6/CXADR/NEXN/IGSF22/TCAP/MYPN	7
BP	GO:0042692	muscle cell differentiation	0.0111145	ENSG00000148848/ENSG00000124006/ENSG00000130513/ENSG00000132819/ENSG00000105329/ENSG00000125378/ENSG00000249715/ENSG00000154342/ENSG00000148926/ENSG00000112183/ENSG00000197616/ENSG00000109083/ENSG00000170421/ENSG00000164976/ENSG00000108840/ENSG00000140299/ENSG00000179218/ENSG00000003402/ENSG00000114315/ENSG00000110047/ENSG00000077238/ENSG00000154639/ENSG00000196218/ENSG00000120616/ENSG00000187848…	ADAM12/OBSL1/GDF15/RBM38/TGFB1/BMP4/FER1L5/WNT3A/ADM/RBM24/MYH6/IFT20/KRT8/MYORG/HDAC5/BNIP2/CALR/CFLAR/HES1/EHD1/IL4R/CXADR/RYR1/EPC1/P2RX2/CHRNB1/TNNT2/FRS2/EDNRB/KIT/CASQ1/WNT10B/NEXN/PLPP7/ANKRD1/EDN1/MSX1/RORA/ACTA1/IGSF22/CEACAM5/TCAP/BARX2/MYLK3/CACNA2D2/NKX2-5/PRDM6/BDNF/RARB/TMEM204/TRIM72/CXCL10/MYPN/DNER/NOS1/NOX4	56
BP	GO:0010955	negative regulation of protein processing	0.0111145	ENSG00000196352/ENSG00000204397/ENSG00000085063/ENSG00000137801/ENSG00000135919/ENSG00000101197/ENSG00000149131/ENSG00000101160/ENSG00000140939/ENSG00000128965/ENSG00000123843/ENSG00000175899/ENSG00000115590	CD55/CARD16/CD59/THBS1/SERPINE2/BIRC7/SERPING1/CTSZ/NOL3/CHAC1/C4BPB/A2M/IL1R2	13
BP	GO:1903318	negative regulation of protein maturation	0.0111145	ENSG00000196352/ENSG00000204397/ENSG00000085063/ENSG00000137801/ENSG00000135919/ENSG00000101197/ENSG00000149131/ENSG00000101160/ENSG00000140939/ENSG00000128965/ENSG00000123843/ENSG00000175899/ENSG00000115590	CD55/CARD16/CD59/THBS1/SERPINE2/BIRC7/SERPING1/CTSZ/NOL3/CHAC1/C4BPB/A2M/IL1R2	13
BP	GO:0051216	cartilage development	0.0111649	ENSG00000142871/ENSG00000174697/ENSG00000068078/ENSG00000139567/ENSG00000105329/ENSG00000173039/ENSG00000115380/ENSG00000125378/ENSG00000196739/ENSG00000154764/ENSG00000147408/ENSG00000183688/ENSG00000134323/ENSG00000026508/ENSG00000169884/ENSG00000143816/ENSG00000006747/ENSG00000120708/ENSG00000182600/ENSG00000078401/ENSG00000260428/ENSG00000111199/ENSG00000163132/ENSG00000087494/ENSG00000019549…	CYR61/LEP/FGFR3/ACVRL1/TGFB1/RELA/EFEMP1/BMP4/COL27A1/WNT7A/CSGALNACT1/RFLNB/MYCN/CD44/WNT10B/WNT9A/SCIN/TGFBI/SNORC/EDN1/SCX/TRPV4/MSX1/PTHLH/SNAI2/BARX2/CTGF/RUNX3/CHRDL2/BMP8A/HOXA11/RARB/PTH1R/CHADL	34
BP	GO:0050878	regulation of body fluid levels	0.0111797	ENSG00000003436/ENSG00000163220/ENSG00000105825/ENSG00000142319/ENSG00000159176/ENSG00000126561/ENSG00000173757/ENSG00000123405/ENSG00000090621/ENSG00000176387/ENSG00000079385/ENSG00000085063/ENSG00000154342/ENSG00000148926/ENSG00000137801/ENSG00000135919/ENSG00000051523/ENSG00000107954/ENSG00000196839/ENSG00000169418/ENSG00000197208/ENSG00000064961/ENSG00000197063/ENSG00000149131/ENSG00000198712…	TFPI/S100A9/TFPI2/SLC6A3/CSRP1/STAT5A/STAT5B/NFE2/PABPC4/HSD11B2/CEACAM1/CD59/WNT3A/ADM/THBS1/SERPINE2/CYBA/NEURL1/ADA/NPR1/SLC22A4/HMG20B/MAFG/SERPING1/MT-CO2/USF2/NPPB/HSPB1/SOCS2/EHD1/PRLR/C1QTNF1/DGKI/KRT16/NR1H2/RHOB/P2RX2/MAFF/ITPR1/PROCR/CD9/EDNRB/PAPSS2/ENTPD1/ITGB3/SAA1/SERPINB2/RAD51C/IRF1/ANXA8/F3/C4BPB/EDN1/HIST1H3E/TRPV4/A2M/TSPAN8/ADCY2/TXK/VWF/WNK4/MPIG6B/FERMT3/SCUBE1/TEC/CD177/HP…	74
BP	GO:0002062	chondrocyte differentiation	0.0113902	ENSG00000068078/ENSG00000139567/ENSG00000105329/ENSG00000173039/ENSG00000115380/ENSG00000125378/ENSG00000196739/ENSG00000154764/ENSG00000183688/ENSG00000169884/ENSG00000143816/ENSG00000006747/ENSG00000120708/ENSG00000260428/ENSG00000087494/ENSG00000019549/ENSG00000118523/ENSG00000020633/ENSG00000005073/ENSG00000077092/ENSG00000160801/ENSG00000100399	FGFR3/ACVRL1/TGFB1/RELA/EFEMP1/BMP4/COL27A1/WNT7A/RFLNB/WNT10B/WNT9A/SCIN/TGFBI/SCX/PTHLH/SNAI2/CTGF/RUNX3/HOXA11/RARB/PTH1R/CHADL	22
BP	GO:0050727	regulation of inflammatory response	0.0113902	ENSG00000196954/ENSG00000163220/ENSG00000196352/ENSG00000271503/ENSG00000174697/ENSG00000113600/ENSG00000135318/ENSG00000173757/ENSG00000173039/ENSG00000085063/ENSG00000176919/ENSG00000184557/ENSG00000196839/ENSG00000149131/ENSG00000186642/ENSG00000136826/ENSG00000085871/ENSG00000130768/ENSG00000129988/ENSG00000196776/ENSG00000103175/ENSG00000136160/ENSG00000142405/ENSG00000118137/ENSG00000173432…	CASP4/S100A9/CD55/CCL5/LEP/C9/NT5E/STAT5B/RELA/CD59/C8G/SOCS3/ADA/SERPING1/PDE2A/KLF4/MGST2/SMPDL3B/LBP/CD47/WFDC1/EDNRB/NLRP12/APOA1/SAA1/NR1D2/ZP3/RHBDD3/C5AR1/CASP1/C4BPB/IL22RA2/NR1H4/GPR17/TRPV4/A2M/RORA/IL20RB/C4B/ACE2/C1S/NLRP10/CPN2/TNF/XCL1/C3/TNFRSF11A/IL1R2/BTK/PTGER4/ISL1/C2/C1QTNF12	53
BP	GO:0014902	myotube differentiation	0.0113902	ENSG00000148848/ENSG00000130513/ENSG00000132819/ENSG00000249715/ENSG00000112183/ENSG00000164976/ENSG00000108840/ENSG00000003402/ENSG00000110047/ENSG00000077238/ENSG00000196218/ENSG00000187848/ENSG00000169884/ENSG00000160539/ENSG00000143632/ENSG00000105388/ENSG00000043039/ENSG00000183072/ENSG00000176697/ENSG00000177238/ENSG00000169245/ENSG00000187957/ENSG00000089250	ADAM12/GDF15/RBM38/FER1L5/RBM24/MYORG/HDAC5/CFLAR/EHD1/IL4R/RYR1/P2RX2/WNT10B/PLPP7/ACTA1/CEACAM5/BARX2/NKX2-5/BDNF/TRIM72/CXCL10/DNER/NOS1	23
BP	GO:1903317	regulation of protein maturation	0.0113902	ENSG00000196352/ENSG00000113600/ENSG00000204397/ENSG00000105707/ENSG00000085063/ENSG00000137801/ENSG00000135919/ENSG00000176919/ENSG00000101197/ENSG00000149131/ENSG00000101160/ENSG00000140939/ENSG00000204084/ENSG00000197405/ENSG00000128965/ENSG00000123843/ENSG00000175899/ENSG00000224389/ENSG00000182326/ENSG00000178772/ENSG00000125730/ENSG00000115590/ENSG00000166278	CD55/C9/CARD16/HPN/CD59/THBS1/SERPINE2/C8G/BIRC7/SERPING1/CTSZ/NOL3/INPP5B/C5AR1/CHAC1/C4BPB/A2M/C4B/C1S/CPN2/C3/IL1R2/C2	23
BP	GO:0001935	endothelial cell proliferation	0.0113902	ENSG00000174697/ENSG00000172889/ENSG00000126561/ENSG00000139567/ENSG00000125378/ENSG00000137801/ENSG00000051523/ENSG00000119630/ENSG00000100292/ENSG00000143369/ENSG00000074842/ENSG00000128917/ENSG00000214274/ENSG00000123358/ENSG00000239697/ENSG00000118137/ENSG00000259207/ENSG00000164619/ENSG00000131931/ENSG00000102760/ENSG00000117525/ENSG00000183625/ENSG00000198435/ENSG00000177606/ENSG00000064300…	LEP/EGFL7/STAT5A/ACVRL1/BMP4/THBS1/CYBA/PGF/HMOX1/ECM1/MYDGF/DLL4/ANG/NR4A1/TNFSF12/APOA1/ITGB3/BMPER/THAP1/RGCC/F3/CCR3/NRARP/JUN/NGFR/TNF/FLT4/ALDH1A2/MIR193A	29
BP	GO:0045765	regulation of angiogenesis	0.0113902	ENSG00000138061/ENSG00000174697/ENSG00000167772/ENSG00000148848/ENSG00000142627/ENSG00000139567/ENSG00000176170/ENSG00000079385/ENSG00000148926/ENSG00000137801/ENSG00000145632/ENSG00000119630/ENSG00000100292/ENSG00000169418/ENSG00000143369/ENSG00000113578/ENSG00000074842/ENSG00000108840/ENSG00000120937/ENSG00000106211/ENSG00000128917/ENSG00000136826/ENSG00000143878/ENSG00000126016/ENSG00000006327…	CYP1B1/LEP/ANGPTL4/ADAM12/EPHA2/ACVRL1/SPHK1/CEACAM1/ADM/THBS1/PLK2/PGF/HMOX1/NPR1/ECM1/FGF1/MYDGF/HDAC5/NPPB/HSPB1/DLL4/KLF4/RHOB/AMOT/TNFRSF12A/TNFSF12/STARD13/HDAC7/CIB1/EFNA1/TWIST1/CELA1/C5AR1/RGCC/F3/CCR3/STAB1/PDE3B/NGFR/RAPGEF3/C3/FOXC1/SRPX2/MIR193A/ISL1/CX3CR1/CXCL10/IL1A/FOXC2/TIE1	50
BP	GO:0019731	antibacterial humoral response	0.0113902	ENSG00000197903/ENSG00000159674/ENSG00000096088/ENSG00000184678/ENSG00000124635/ENSG00000180596/ENSG00000198918/ENSG00000124107/ENSG00000273802/ENSG00000133661	HIST1H2BK/SPON2/PGC/HIST2H2BE/HIST1H2BJ/HIST1H2BC/RPL39/SLPI/HIST1H2BG/SFTPD	10
BP	GO:0032331	negative regulation of chondrocyte differentiation	0.0113902	ENSG00000115380/ENSG00000125378/ENSG00000183688/ENSG00000143816/ENSG00000087494/ENSG00000019549/ENSG00000077092/ENSG00000100399	EFEMP1/BMP4/RFLNB/WNT9A/PTHLH/SNAI2/RARB/CHADL	8
BP	GO:0061035	regulation of cartilage development	0.0113902	ENSG00000142871/ENSG00000174697/ENSG00000139567/ENSG00000105329/ENSG00000173039/ENSG00000115380/ENSG00000125378/ENSG00000183688/ENSG00000143816/ENSG00000006747/ENSG00000260428/ENSG00000087494/ENSG00000019549/ENSG00000118523/ENSG00000005073/ENSG00000077092/ENSG00000100399	CYR61/LEP/ACVRL1/TGFB1/RELA/EFEMP1/BMP4/RFLNB/WNT9A/SCIN/SCX/PTHLH/SNAI2/CTGF/HOXA11/RARB/CHADL	17
BP	GO:0010466	negative regulation of peptidase activity	0.0113902	ENSG00000003436/ENSG00000105825/ENSG00000109846/ENSG00000175315/ENSG00000204397/ENSG00000137801/ENSG00000135919/ENSG00000101197/ENSG00000149131/ENSG00000143369/ENSG00000170855/ENSG00000136826/ENSG00000147257/ENSG00000100985/ENSG00000166401/ENSG00000103175/ENSG00000026508/ENSG00000140939/ENSG00000114270/ENSG00000124570/ENSG00000157150/ENSG00000145779/ENSG00000197632/ENSG00000143816/ENSG00000265190…	TFPI/TFPI2/CRYAB/CST6/CARD16/THBS1/SERPINE2/BIRC7/SERPING1/ECM1/TRIAP1/KLF4/GPC3/MMP9/SERPINB8/WFDC1/CD44/NOL3/COL7A1/SERPINB6/TIMP4/TNFAIP8/SERPINB2/WNT9A/ANXA8/TNFRSF10D/CST3/CDKN2D/A2M/C4B/SLPI/NGFR/DPEP1/CST4/CST1/C3/SSPO/TFAP2B/PZP/UMODL1/ITIH3	41
BP	GO:0009612	response to mechanical stimulus	0.0113902	ENSG00000151929/ENSG00000105329/ENSG00000173039/ENSG00000105707/ENSG00000134046/ENSG00000137801/ENSG00000134294/ENSG00000135919/ENSG00000051523/ENSG00000175592/ENSG00000137868/ENSG00000186642/ENSG00000213199/ENSG00000122733/ENSG00000157404/ENSG00000116717/ENSG00000125347/ENSG00000137752/ENSG00000148677/ENSG00000277481/ENSG00000078401/ENSG00000260428/ENSG00000070669/ENSG00000111199/ENSG00000177606…	BAG3/TGFB1/RELA/HPN/MBD2/THBS1/SLC38A2/SERPINE2/CYBA/FOSL1/STRA6/PDE2A/ASIC3/PHF24/KIT/GADD45A/IRF1/CASP1/ANKRD1/PKD1L3/EDN1/SCX/ASNS/TRPV4/JUN/ACTA1/MAP3K14/TCAP/NTRK1/RYR2/PKD1L1/DRD2/PTGER4/DENND5B/TLR5/CXCL10/TNFRSF8/IL13/MPO	39
BP	GO:0006935	chemotaxis	0.0113902	ENSG00000142871/ENSG00000163220/ENSG00000271503/ENSG00000142627/ENSG00000182578/ENSG00000130762/ENSG00000159674/ENSG00000119535/ENSG00000105329/ENSG00000125378/ENSG00000113448/ENSG00000012171/ENSG00000154342/ENSG00000137801/ENSG00000214960/ENSG00000119508/ENSG00000119630/ENSG00000175592/ENSG00000196639/ENSG00000143556/ENSG00000113578/ENSG00000106211/ENSG00000179218/ENSG00000182197/ENSG00000151882…	CYR61/S100A9/CCL5/EPHA2/CSF1R/ARHGEF16/SPON2/CSF3R/TGFB1/BMP4/PDE4D/SEMA3B/WNT3A/THBS1/ISPD/NR4A3/PGF/FOSL1/HRH1/S100A7/FGF1/HSPB1/CALR/EXT1/CCL28/ITGA1/CXADR/LBP/AMOT/IL6R/FRS2/ITGAV/NR4A1/EDNRB/NRXN3/XCR1/APOA1/KIT/ITGB3/SAA1/EFNA1/HSD3B7/C5AR1/NTN1/PADI2/F3/CXCL2/SAA2/CCL22/LHX9/CCR3/EDN1/TNR/CDK5R1/TRPV4/FEZ1/AZU1/STYK1/NGFR/XCL1/CCRL2/ISL2/SPTA1/LHX1/PTAFR/TNFRSF11A/NRCAM/NTRK1/SLIT2/LHX4/PD…	82
BP	GO:0030449	regulation of complement activation	0.0118606	ENSG00000196352/ENSG00000113600/ENSG00000085063/ENSG00000176919/ENSG00000149131/ENSG00000197405/ENSG00000123843/ENSG00000175899/ENSG00000224389/ENSG00000182326/ENSG00000178772/ENSG00000125730/ENSG00000166278	CD55/C9/CD59/C8G/SERPING1/C5AR1/C4BPB/A2M/C4B/C1S/CPN2/C3/C2	13
BP	GO:0042330	taxis	0.0118606	ENSG00000142871/ENSG00000163220/ENSG00000271503/ENSG00000142627/ENSG00000182578/ENSG00000130762/ENSG00000159674/ENSG00000119535/ENSG00000105329/ENSG00000125378/ENSG00000113448/ENSG00000012171/ENSG00000154342/ENSG00000137801/ENSG00000214960/ENSG00000119508/ENSG00000119630/ENSG00000175592/ENSG00000196639/ENSG00000143556/ENSG00000113578/ENSG00000106211/ENSG00000179218/ENSG00000182197/ENSG00000151882…	CYR61/S100A9/CCL5/EPHA2/CSF1R/ARHGEF16/SPON2/CSF3R/TGFB1/BMP4/PDE4D/SEMA3B/WNT3A/THBS1/ISPD/NR4A3/PGF/FOSL1/HRH1/S100A7/FGF1/HSPB1/CALR/EXT1/CCL28/ITGA1/CXADR/LBP/AMOT/IL6R/FRS2/ITGAV/NR4A1/EDNRB/NRXN3/XCR1/APOA1/KIT/ITGB3/SAA1/EFNA1/HSD3B7/C5AR1/NTN1/PADI2/F3/CXCL2/SAA2/CCL22/LHX9/CCR3/EDN1/TNR/CDK5R1/TRPV4/FEZ1/AZU1/STYK1/NGFR/XCL1/CCRL2/ISL2/SPTA1/LHX1/PTAFR/TNFRSF11A/NRCAM/NTRK1/SLIT2/LHX4/PD…	82
BP	GO:0060326	cell chemotaxis	0.0120024	ENSG00000163220/ENSG00000271503/ENSG00000142627/ENSG00000130762/ENSG00000119535/ENSG00000113448/ENSG00000137801/ENSG00000119630/ENSG00000196639/ENSG00000143556/ENSG00000113578/ENSG00000106211/ENSG00000179218/ENSG00000151882/ENSG00000213949/ENSG00000154639/ENSG00000129988/ENSG00000160712/ENSG00000123358/ENSG00000136160/ENSG00000157404/ENSG00000173432/ENSG00000099377/ENSG00000197405/ENSG00000117115…	S100A9/CCL5/EPHA2/ARHGEF16/CSF3R/PDE4D/THBS1/PGF/HRH1/S100A7/FGF1/HSPB1/CALR/CCL28/ITGA1/CXADR/LBP/IL6R/NR4A1/EDNRB/KIT/SAA1/HSD3B7/C5AR1/PADI2/CXCL2/SAA2/CCL22/EDN1/TRPV4/AZU1/XCL1/TNFRSF11A/SLIT2/PDE4B/CXCL11/SFTPD/CX3CR1/LPAR1/CXCL10/CCL25	41
BP	GO:0072376	protein activation cascade	0.0122146	ENSG00000003436/ENSG00000196352/ENSG00000113600/ENSG00000085063/ENSG00000176919/ENSG00000149131/ENSG00000197405/ENSG00000102760/ENSG00000117525/ENSG00000123843/ENSG00000175899/ENSG00000224389/ENSG00000110799/ENSG00000182326/ENSG00000178772/ENSG00000125730/ENSG00000166278/ENSG00000178732	TFPI/CD55/C9/CD59/C8G/SERPING1/C5AR1/RGCC/F3/C4BPB/A2M/C4B/VWF/C1S/CPN2/C3/C2/GP5	18
BP	GO:0006875	cellular metal ion homeostasis	0.012678	ENSG00000163220/ENSG00000196352/ENSG00000271503/ENSG00000125144/ENSG00000150991/ENSG00000165125/ENSG00000125148/ENSG00000138821/ENSG00000170498/ENSG00000169715/ENSG00000072274/ENSG00000105329/ENSG00000158014/ENSG00000205358/ENSG00000113448/ENSG00000172137/ENSG00000148926/ENSG00000240230/ENSG00000187193/ENSG00000198417/ENSG00000051523/ENSG00000100292/ENSG00000170385/ENSG00000184845/ENSG00000087086…	S100A9/CD55/CCL5/MT1G/UBC/TRPV6/MT2A/SLC39A8/KISS1/MT1E/TFRC/TGFB1/SLC30A2/MT1H/PDE4D/CALB2/ADM/COX19/MT1X/MT1F/CYBA/HMOX1/SLC30A1/DRD1/FTL/CALR/C1QTNF1/CCL28/RYR1/JSRP1/P2RX2/ITPR1/ITGAV/EDNRB/XCR1/CASQ1/NOL3/SAA1/SLC11A1/LPAR3/C5AR1/ATP2B3/PVALB/CCR3/EDN1/GPR17/KCNMA1/TRPV4/GALR2/GRIN2C/GRM1/MT1A/SYPL2/XCL1/TRPM1/TRPM8/SLC8A2/SLC24A2/PTGER1/TF/NMU/RYR2/DRD2/TRPV1/CXCL11/PTGER4/HRC/METTL21C/LPAR…	77
BP	GO:0030595	leukocyte chemotaxis	0.0129341	ENSG00000163220/ENSG00000271503/ENSG00000119535/ENSG00000113448/ENSG00000137801/ENSG00000119630/ENSG00000196639/ENSG00000143556/ENSG00000179218/ENSG00000213949/ENSG00000154639/ENSG00000129988/ENSG00000160712/ENSG00000136160/ENSG00000157404/ENSG00000173432/ENSG00000099377/ENSG00000197405/ENSG00000117115/ENSG00000081041/ENSG00000102962/ENSG00000078401/ENSG00000111199/ENSG00000172232/ENSG00000143184…	S100A9/CCL5/CSF3R/PDE4D/THBS1/PGF/HRH1/S100A7/CALR/ITGA1/CXADR/LBP/IL6R/EDNRB/KIT/SAA1/HSD3B7/C5AR1/PADI2/CXCL2/CCL22/EDN1/TRPV4/AZU1/XCL1/TNFRSF11A/SLIT2/PDE4B/CXCL11/SFTPD/CX3CR1/CXCL10/CCL25	33
BP	GO:1904018	positive regulation of vasculature development	0.013077	ENSG00000138061/ENSG00000167772/ENSG00000148848/ENSG00000139567/ENSG00000176170/ENSG00000079385/ENSG00000148926/ENSG00000137801/ENSG00000145632/ENSG00000119630/ENSG00000100292/ENSG00000143369/ENSG00000113578/ENSG00000074842/ENSG00000106211/ENSG00000003402/ENSG00000136826/ENSG00000143878/ENSG00000239697/ENSG00000157404/ENSG00000061273/ENSG00000185043/ENSG00000122691/ENSG00000139610/ENSG00000197405…	CYP1B1/ANGPTL4/ADAM12/ACVRL1/SPHK1/CEACAM1/ADM/THBS1/PLK2/PGF/HMOX1/ECM1/FGF1/MYDGF/HSPB1/CFLAR/KLF4/RHOB/TNFSF12/KIT/HDAC7/CIB1/TWIST1/CELA1/C5AR1/F3/CCR3/RAPGEF3/C3/EGR1/SRPX2/ISL1/CX3CR1/IL1A/FOXC2	35
BP	GO:0002920	regulation of humoral immune response	0.0136156	ENSG00000196352/ENSG00000113600/ENSG00000096088/ENSG00000085063/ENSG00000176919/ENSG00000149131/ENSG00000188372/ENSG00000197405/ENSG00000123843/ENSG00000175899/ENSG00000224389/ENSG00000182326/ENSG00000178772/ENSG00000232810/ENSG00000125730/ENSG00000166278	CD55/C9/PGC/CD59/C8G/SERPING1/ZP3/C5AR1/C4BPB/A2M/C4B/C1S/CPN2/TNF/C3/C2	16
BP	GO:0010273	detoxification of copper ion	0.0139591	ENSG00000125144/ENSG00000125148/ENSG00000169715/ENSG00000205358/ENSG00000187193/ENSG00000198417/ENSG00000205362	MT1G/MT2A/MT1E/MT1H/MT1X/MT1F/MT1A	7
BP	GO:1990169	stress response to copper ion	0.0139591	ENSG00000125144/ENSG00000125148/ENSG00000169715/ENSG00000205358/ENSG00000187193/ENSG00000198417/ENSG00000205362	MT1G/MT2A/MT1E/MT1H/MT1X/MT1F/MT1A	7
BP	GO:0003009	skeletal muscle contraction	0.0139591	ENSG00000167476/ENSG00000170175/ENSG00000118194/ENSG00000143318/ENSG00000092054/ENSG00000111678/ENSG00000114854/ENSG00000198125/ENSG00000173991/ENSG00000182253/ENSG00000135902/ENSG00000159173/ENSG00000198771	JSRP1/CHRNB1/TNNT2/CASQ1/MYH7/C12orf57/TNNC1/MB/TCAP/SYNM/CHRND/TNNI1/RCSD1	13
BP	GO:2000257	regulation of protein activation cascade	0.0139591	ENSG00000196352/ENSG00000113600/ENSG00000085063/ENSG00000176919/ENSG00000149131/ENSG00000197405/ENSG00000123843/ENSG00000175899/ENSG00000224389/ENSG00000182326/ENSG00000178772/ENSG00000125730/ENSG00000166278	CD55/C9/CD59/C8G/SERPING1/C5AR1/C4BPB/A2M/C4B/C1S/CPN2/C3/C2	13
BP	GO:0002683	negative regulation of immune system process	0.0139591	ENSG00000123999/ENSG00000196352/ENSG00000117228/ENSG00000105329/ENSG00000173757/ENSG00000125378/ENSG00000079385/ENSG00000085063/ENSG00000137801/ENSG00000100292/ENSG00000070010/ENSG00000276180/ENSG00000196839/ENSG00000149131/ENSG00000158406/ENSG00000197646/ENSG00000168918/ENSG00000114315/ENSG00000151882/ENSG00000077238/ENSG00000131408/ENSG00000130768/ENSG00000091972/ENSG00000262406/ENSG00000142405…	INHA/CD55/GBP1/TGFB1/STAT5B/BMP4/CEACAM1/CD59/THBS1/HMOX1/UFD1/HIST1H4I/ADA/SERPING1/HIST1H4H/PDCD1LG2/INPP5D/HES1/CCL28/IL4R/NR1H2/SMPDL3B/CD200/MMP12/NLRP12/APOA1/APOA2/CIB1/PLA2G2F/IRF1/HOXA9/RHBDD3/NLRP2B/HLX/PADI2/C4BPB/CD14/NRARP/GPR17/NR1D1/A2M/IL20RB/NLRP10/TNF/XCL1/LY96/HLA-DOB/MILR1/BTK/TMEM176B/SLIT2/DRD2/CD96/SFTPD/PTGER4/FSTL3/CD300A/HIST1H4K/LILRB3/HFE/IRF4/CCL25/BPIFB1/IL4/TMEM176A	65
BP	GO:0010035	response to inorganic substance	0.0139642	ENSG00000138061/ENSG00000125144/ENSG00000142319/ENSG00000021826/ENSG00000140465/ENSG00000165125/ENSG00000125148/ENSG00000109846/ENSG00000169715/ENSG00000158014/ENSG00000205358/ENSG00000173039/ENSG00000171862/ENSG00000120694/ENSG00000137801/ENSG00000119508/ENSG00000187193/ENSG00000158615/ENSG00000198417/ENSG00000100292/ENSG00000175592/ENSG00000170385/ENSG00000170421/ENSG00000002726/ENSG00000198431…	CYP1B1/MT1G/SLC6A3/CPS1/CYP1A1/TRPV6/MT2A/CRYAB/MT1E/SLC30A2/MT1H/RELA/PTEN/HSPH1/THBS1/NR4A3/MT1X/PPP1R15B/MT1F/HMOX1/FOSL1/SLC30A1/KRT8/AOC1/TXNRD1/ADA/ATF4/CALR/CFLAR/KLF4/PPIF/MMP9/RHOB/ATF1/MT-CYB/RYR1/DNMT3A/TNNT2/CA2/CEBPA/FBP1/CD9/KCNMB4/EEF1A2/KIT/CACNA1G/CARF/CST3/CRIP1/NCF1/EDN1/CD14/KCNMA1/JUN/PON1/FBLN5/ACTA1/TNNC1/IL18BP/MB/DPEP1/MT1A/TFF1/TNF/UCP3/TH/NTRK1/TF/GIP/RYR2/DRD2/TFAP2B/F…	77
BP	GO:0061037	negative regulation of cartilage development	0.0148968	ENSG00000174697/ENSG00000115380/ENSG00000125378/ENSG00000183688/ENSG00000143816/ENSG00000087494/ENSG00000019549/ENSG00000077092/ENSG00000100399	LEP/EFEMP1/BMP4/RFLNB/WNT9A/PTHLH/SNAI2/RARB/CHADL	9
BP	GO:0098810	neurotransmitter reuptake	0.0150634	ENSG00000142319/ENSG00000132326/ENSG00000108576/ENSG00000184845/ENSG00000103546/ENSG00000136827/ENSG00000149295/ENSG00000089250	SLC6A3/PER2/SLC6A4/DRD1/SLC6A2/TOR1A/DRD2/NOS1	8
BP	GO:0002790	peptide secretion	0.0150634	ENSG00000122133/ENSG00000163220/ENSG00000271503/ENSG00000174697/ENSG00000182578/ENSG00000117228/ENSG00000170498/ENSG00000105329/ENSG00000204397/ENSG00000110090/ENSG00000196083/ENSG00000115221/ENSG00000160714/ENSG00000221926/ENSG00000170745/ENSG00000215717/ENSG00000196975/ENSG00000132326/ENSG00000198355/ENSG00000214274/ENSG00000077238/ENSG00000131408/ENSG00000262406/ENSG00000164077/ENSG00000150995…	PAEP/S100A9/CCL5/LEP/CSF1R/GBP1/KISS1/TGFB1/CARD16/CPT1A/IL1RAP/ITGB6/UBE2Q1/TRIM16/KCNS3/TMEM167B/ANXA4/PER2/PIM3/ANG/IL4R/NR1H2/MMP12/MON1A/ITPR1/ITGAV/NLRP12/APOA1/APOA2/DYNLL1/SAA1/TVP23A/C2CD2L/TWIST1/RHBDD3/RGCC/MAFA/HCAR2/TNFSF13B/CASP1/ANKRD1/NR1H4/EDN1/CD14/TRPV4/KCNG2/NR1D1/LTBP2/NLRP10/INHBB/TNF/RAPGEF3/ABCA1/POU2F2/SNCG/CACNA2D2/IL1R2/CTAGE1/SRGN/NMU/ADRA2C/GIP/RBP4/DRD2/TRPV1/TFAP2B/…	81
BP	GO:0002460	adaptive immune response based on somatic recombination of immune receptors built from immunoglobulin superfamily domains	0.0158756	ENSG00000196352/ENSG00000076248/ENSG00000113600/ENSG00000072274/ENSG00000105329/ENSG00000105246/ENSG00000079385/ENSG00000176919/ENSG00000196839/ENSG00000149131/ENSG00000168918/ENSG00000160224/ENSG00000077238/ENSG00000156127/ENSG00000073008/ENSG00000197272/ENSG00000188372/ENSG00000018280/ENSG00000136630/ENSG00000102524/ENSG00000123843/ENSG00000122224/ENSG00000069667/ENSG00000104856/ENSG00000174564…	CD55/UNG/C9/TFRC/TGFB1/EBI3/CEACAM1/C8G/ADA/SERPING1/INPP5D/AIRE/IL4R/BATF/PVR/IL27/ZP3/SLC11A1/HLX/TNFSF13B/C4BPB/LY9/RORA/RELB/IL20RB/C4B/IL18BP/C1S/NLRP10/GCNT3/TNF/XCL1/POU2F2/C3/BTK/C2/HFE/IRF4/IL4	39
BP	GO:0016064	immunoglobulin mediated immune response	0.0158913	ENSG00000196352/ENSG00000076248/ENSG00000113600/ENSG00000072274/ENSG00000105329/ENSG00000176919/ENSG00000149131/ENSG00000168918/ENSG00000077238/ENSG00000156127/ENSG00000188372/ENSG00000123843/ENSG00000224389/ENSG00000182326/ENSG00000140297/ENSG00000232810/ENSG00000143184/ENSG00000028277/ENSG00000125730/ENSG00000010671/ENSG00000166278/ENSG00000113520	CD55/UNG/C9/TFRC/TGFB1/C8G/SERPING1/INPP5D/IL4R/BATF/ZP3/C4BPB/C4B/C1S/GCNT3/TNF/XCL1/POU2F2/C3/BTK/C2/IL4	22
BP	GO:0001936	regulation of endothelial cell proliferation	0.0158913	ENSG00000174697/ENSG00000172889/ENSG00000126561/ENSG00000139567/ENSG00000125378/ENSG00000137801/ENSG00000051523/ENSG00000119630/ENSG00000100292/ENSG00000143369/ENSG00000074842/ENSG00000128917/ENSG00000214274/ENSG00000123358/ENSG00000239697/ENSG00000259207/ENSG00000102760/ENSG00000117525/ENSG00000183625/ENSG00000198435/ENSG00000177606/ENSG00000064300/ENSG00000232810/ENSG00000037280/ENSG00000128918…	LEP/EGFL7/STAT5A/ACVRL1/BMP4/THBS1/CYBA/PGF/HMOX1/ECM1/MYDGF/DLL4/ANG/NR4A1/TNFSF12/ITGB3/RGCC/F3/CCR3/NRARP/JUN/NGFR/TNF/FLT4/ALDH1A2/MIR193A	26
BP	GO:0042535	positive regulation of tumor necrosis factor biosynthetic process	0.0168458	ENSG00000137801/ENSG00000106211/ENSG00000162889/ENSG00000129988/ENSG00000172232/ENSG00000120949	THBS1/HSPB1/MAPKAPK2/LBP/AZU1/TNFRSF8	6
BP	GO:0009187	cyclic nucleotide metabolic process	0.0170745	ENSG00000142627/ENSG00000113448/ENSG00000148926/ENSG00000137801/ENSG00000169418/ENSG00000112186/ENSG00000120937/ENSG00000186642/ENSG00000135324/ENSG00000164430/ENSG00000136160/ENSG00000109047/ENSG00000152270/ENSG00000182687/ENSG00000069667/ENSG00000078295/ENSG00000079337/ENSG00000087494/ENSG00000149295/ENSG00000184588/ENSG00000169248/ENSG00000166073/ENSG00000112541/ENSG00000171408/ENSG00000172572…	EPHA2/PDE4D/ADM/THBS1/NPR1/CAP2/NPPB/PDE2A/MRAP2/CGAS/EDNRB/RCVRN/PDE3B/GALR2/RORA/ADCY2/RAPGEF3/PTHLH/DRD2/PDE4B/CXCL11/GPR176/PDE10A/PDE7B/PDE3A/CXCL10/NOS1/GRM2	28
BP	GO:0071621	granulocyte chemotaxis	0.0170754	ENSG00000163220/ENSG00000271503/ENSG00000119535/ENSG00000113448/ENSG00000137801/ENSG00000196639/ENSG00000143556/ENSG00000213949/ENSG00000154639/ENSG00000129988/ENSG00000173432/ENSG00000197405/ENSG00000081041/ENSG00000102962/ENSG00000078401/ENSG00000111199/ENSG00000143184/ENSG00000145147/ENSG00000184588/ENSG00000131142	S100A9/CCL5/CSF3R/PDE4D/THBS1/HRH1/S100A7/ITGA1/CXADR/LBP/SAA1/C5AR1/CXCL2/CCL22/EDN1/TRPV4/XCL1/SLIT2/PDE4B/CCL25	20
BP	GO:0010575	positive regulation of vascular endothelial growth factor production	0.0175702	ENSG00000138061/ENSG00000105329/ENSG00000128272/ENSG00000197405/ENSG00000069667/ENSG00000037280/ENSG00000125730/ENSG00000173083/ENSG00000016082/ENSG00000115008	CYP1B1/TGFB1/ATF4/C5AR1/RORA/FLT4/C3/HPSE/ISL1/IL1A	10
BP	GO:0019724	B cell mediated immunity	0.0177766	ENSG00000196352/ENSG00000076248/ENSG00000113600/ENSG00000072274/ENSG00000105329/ENSG00000176919/ENSG00000149131/ENSG00000168918/ENSG00000077238/ENSG00000156127/ENSG00000188372/ENSG00000123843/ENSG00000224389/ENSG00000182326/ENSG00000140297/ENSG00000232810/ENSG00000143184/ENSG00000028277/ENSG00000125730/ENSG00000010671/ENSG00000166278/ENSG00000113520	CD55/UNG/C9/TFRC/TGFB1/C8G/SERPING1/INPP5D/IL4R/BATF/ZP3/C4BPB/C4B/C1S/GCNT3/TNF/XCL1/POU2F2/C3/BTK/C2/IL4	22
BP	GO:0052548	regulation of endopeptidase activity	0.0188077	ENSG00000196954/ENSG00000142871/ENSG00000003436/ENSG00000163220/ENSG00000105825/ENSG00000109846/ENSG00000175315/ENSG00000204397/ENSG00000141682/ENSG00000154342/ENSG00000137801/ENSG00000135919/ENSG00000101197/ENSG00000121858/ENSG00000149131/ENSG00000170855/ENSG00000003402/ENSG00000136826/ENSG00000144746/ENSG00000100985/ENSG00000166401/ENSG00000115541/ENSG00000103175/ENSG00000142405/ENSG00000026508…	CASP4/CYR61/TFPI/S100A9/TFPI2/CRYAB/CST6/CARD16/PMAIP1/WNT3A/THBS1/SERPINE2/BIRC7/TNFSF10/SERPING1/TRIAP1/CFLAR/KLF4/ARL6IP5/MMP9/SERPINB8/HSPE1/WFDC1/NLRP12/CD44/NOL3/BBC3/EFNA1/COL7A1/SERPINB6/TIMP4/TNFAIP8/SERPINB2/WNT9A/ANXA8/TNFRSF10D/CST3/F3/CDKN2D/CASP1/BID/APOPT1/A2M/C4B/SLPI/NGFR/DPEP1/TNF/CST4/CST1/ST18/C3/CTGF/TFAP2B/PSMB9/PZP/DIABLO/EPHA7/GRIN2A/ITIH3	60
BP	GO:0050679	positive regulation of epithelial cell proliferation	0.0188077	ENSG00000271503/ENSG00000172889/ENSG00000126561/ENSG00000139567/ENSG00000105329/ENSG00000105707/ENSG00000125378/ENSG00000154342/ENSG00000119508/ENSG00000051523/ENSG00000119630/ENSG00000100292/ENSG00000143369/ENSG00000113578/ENSG00000074842/ENSG00000003402/ENSG00000183779/ENSG00000214274/ENSG00000154764/ENSG00000262406/ENSG00000123358/ENSG00000239697/ENSG00000259207/ENSG00000086062/ENSG00000122691…	CCL5/EGFL7/STAT5A/ACVRL1/TGFB1/HPN/BMP4/WNT3A/NR4A3/CYBA/PGF/HMOX1/ECM1/FGF1/MYDGF/CFLAR/ZNF703/ANG/WNT7A/MMP12/NR4A1/TNFSF12/ITGB3/B4GALT1/TWIST1/C5AR1/F3/CCR3/NRARP/JUN/FLT4/NME2/DLX6	33
BP	GO:0061448	connective tissue development	0.0188077	ENSG00000142871/ENSG00000174697/ENSG00000068078/ENSG00000139567/ENSG00000105329/ENSG00000173039/ENSG00000115380/ENSG00000125378/ENSG00000196739/ENSG00000003402/ENSG00000154764/ENSG00000147408/ENSG00000183688/ENSG00000134323/ENSG00000026508/ENSG00000169884/ENSG00000143816/ENSG00000129514/ENSG00000213145/ENSG00000006747/ENSG00000120708/ENSG00000182600/ENSG00000012504/ENSG00000078401/ENSG00000260428…	CYR61/LEP/FGFR3/ACVRL1/TGFB1/RELA/EFEMP1/BMP4/COL27A1/CFLAR/WNT7A/CSGALNACT1/RFLNB/MYCN/CD44/WNT10B/WNT9A/FOXA1/CRIP1/SCIN/TGFBI/SNORC/NR1H4/EDN1/SCX/TRPV4/MSX1/PTHLH/SNAI2/BARX2/EGR1/CTGF/RUNX3/CHRDL2/BMP8A/HOXA11/RARB/PTH1R/CHADL/UMODL1/FOXC2	41
BP	GO:0015696	ammonium transport	0.0192482	ENSG00000142319/ENSG00000197119/ENSG00000070214/ENSG00000134294/ENSG00000196839/ENSG00000197208/ENSG00000108576/ENSG00000184845/ENSG00000103546/ENSG00000136827/ENSG00000197375/ENSG00000078401/ENSG00000143450/ENSG00000173267/ENSG00000163817/ENSG00000140519/ENSG00000010671/ENSG00000149295/ENSG00000188672/ENSG00000089250	SLC6A3/SLC25A29/SLC44A1/SLC38A2/ADA/SLC22A4/SLC6A4/DRD1/SLC6A2/TOR1A/SLC22A5/EDN1/OAZ3/SNCG/SLC6A20/RHCG/BTK/DRD2/RHCE/NOS1	20
BP	GO:0030198	extracellular matrix organization	0.020479	ENSG00000138061/ENSG00000142871/ENSG00000087245/ENSG00000148848/ENSG00000197614/ENSG00000105329/ENSG00000105707/ENSG00000129038/ENSG00000154342/ENSG00000137801/ENSG00000118271/ENSG00000196739/ENSG00000115221/ENSG00000082781/ENSG00000003402/ENSG00000100985/ENSG00000213949/ENSG00000168928/ENSG00000117122/ENSG00000181404/ENSG00000147408/ENSG00000196776/ENSG00000262406/ENSG00000138448/ENSG00000123131…	CYP1B1/CYR61/MMP2/ADAM12/MFAP5/TGFB1/HPN/LOXL1/WNT3A/THBS1/TTR/COL27A1/ITGB6/ITGB5/CFLAR/MMP9/ITGA1/CTRB2/MFAP2/WASHC1/CSGALNACT1/CD47/MMP12/ITGAV/PRDX4/ITGB3/CD44/ADAM19/B4GALT1/THSD4/COL7A1/KIF9/RGCC/CST3/ADAMTS5/P3H4/TGFBI/CTRB1/SCX/TNR/CTSK/FBLN5/A2M/VWF/TNF/SCUBE1/FOXC1/CTGF/LAMA3/ADAMTS4/KAZALD1/MATN3/EGFL6/CHADL/FOXC2	55
BP	GO:0008202	steroid metabolic process	0.0205	ENSG00000100867/ENSG00000138061/ENSG00000174697/ENSG00000072778/ENSG00000104826/ENSG00000140465/ENSG00000140459/ENSG00000134240/ENSG00000120837/ENSG00000173757/ENSG00000176387/ENSG00000137714/ENSG00000093010/ENSG00000079156/ENSG00000148926/ENSG00000203857/ENSG00000130208/ENSG00000113578/ENSG00000066136/ENSG00000113494/ENSG00000006025/ENSG00000147155/ENSG00000133835/ENSG00000076555/ENSG00000070610…	DHRS2/CYP1B1/LEP/ACADVL/LHB/CYP1A1/CYP11A1/HMGCS2/NFYB/STAT5B/HSD11B2/FDX1/COMT/OSBPL6/ADM/HSD3B1/APOC1/FGF1/NFYC/PRLR/OSBPL7/EBP/HSD17B4/ACACB/GBA2/LDLRAP1/CEBPA/HSD17B1/APOA1/KIT/APOA2/AKR1B15/HSD3B7/NR1H4/PON1/NR1D1/NPC1L1/RORA/LEPR/TNF/SNAI2/ABCA1/CETP/NR5A1/CYP27B1/EGR1/CYP17A1/SOAT2/HSD11B1/AFP/IGFBP7/IL4	52
BP	GO:0015711	organic anion transport	0.0211168	ENSG00000174358/ENSG00000174697/ENSG00000174640/ENSG00000110090/ENSG00000188338/ENSG00000197119/ENSG00000079385/ENSG00000137801/ENSG00000134294/ENSG00000141179/ENSG00000170190/ENSG00000144659/ENSG00000103257/ENSG00000137868/ENSG00000085563/ENSG00000197208/ENSG00000130208/ENSG00000132326/ENSG00000123983/ENSG00000149150/ENSG00000170855/ENSG00000139514/ENSG00000102100/ENSG00000144746/ENSG00000168528…	SLC6A19/LEP/SLCO2A1/CPT1A/SLC38A3/SLC25A29/CEACAM1/THBS1/SLC38A2/PCTP/SLC16A5/SLC25A38/SLC7A5/STRA6/ABCB1/SLC22A4/APOC1/PER2/ACSL3/SLC43A1/TRIAP1/SLC7A1/SLC35A2/ARL6IP5/SERINC2/ACACB/SLC52A2/SLC22A5/ASIC3/CA2/SLC7A4/APOA1/SLC38A4/SLC13A3/APOA2/SLC6A15/SLC23A1/SLC26A1/PLA2G2F/ABCC3/C2CD2L/SLC2A9/SLC10A6/PRAF2/CA5A/NR1H4/EDN1/SLCO2B1/SLC51B/SLC4A11/ACE2/LCN12/FABP3/ABCA1/SLC4A8/CETP/SLC6A20/TNFRSF1…	68
BP	GO:1903522	regulation of blood circulation	0.0212699	ENSG00000174697/ENSG00000135750/ENSG00000113448/ENSG00000198336/ENSG00000148926/ENSG00000197616/ENSG00000196639/ENSG00000196839/ENSG00000169418/ENSG00000173641/ENSG00000132326/ENSG00000154639/ENSG00000147459/ENSG00000196218/ENSG00000118194/ENSG00000150995/ENSG00000135643/ENSG00000143318/ENSG00000092054/ENSG00000006283/ENSG00000116741/ENSG00000067842/ENSG00000176076/ENSG00000078401/ENSG00000178342…	LEP/KCNK1/PDE4D/MYL4/ADM/MYH6/HRH1/ADA/NPR1/HSPB7/PER2/CXADR/DOCK5/RYR1/TNNT2/ITPR1/KCNMB4/CASQ1/MYH7/CACNA1G/RGS2/ATP2B3/KCNE5/EDN1/KCNG2/CORIN/ACE2/FXYD3/RANGRF/KCND3/TH/PTAFR/CTGF/SLC8A2/CACNA2D2/CACNA2D3/NKX2-5/NMU/ADRA2C/RYR2/DRD2/PDE4B/HRC/NOS1/CACNG2	45
BP	GO:0043542	endothelial cell migration	0.0214091	ENSG00000138061/ENSG00000142627/ENSG00000126561/ENSG00000139567/ENSG00000105329/ENSG00000125378/ENSG00000171862/ENSG00000079385/ENSG00000137801/ENSG00000145632/ENSG00000100292/ENSG00000113578/ENSG00000163993/ENSG00000108840/ENSG00000106211/ENSG00000128917/ENSG00000179218/ENSG00000136826/ENSG00000154764/ENSG00000143878/ENSG00000126016/ENSG00000123358/ENSG00000239697/ENSG00000133121/ENSG00000118137…	CYP1B1/EPHA2/STAT5A/ACVRL1/TGFB1/BMP4/PTEN/CEACAM1/THBS1/PLK2/HMOX1/FGF1/S100P/HDAC5/HSPB1/DLL4/CALR/KLF4/WNT7A/RHOB/AMOT/NR4A1/TNFSF12/STARD13/APOA1/ITGB3/BMPER/HDAC7/CIB1/EFNA1/RGCC/EDN1/FLT4/SLIT2/SRPX2/MIR193A/FOXC2	37
BP	GO:0055074	calcium ion homeostasis	0.021739	ENSG00000196352/ENSG00000271503/ENSG00000165125/ENSG00000170498/ENSG00000105329/ENSG00000113448/ENSG00000172137/ENSG00000148926/ENSG00000051523/ENSG00000170385/ENSG00000184845/ENSG00000179218/ENSG00000173918/ENSG00000151882/ENSG00000196218/ENSG00000167476/ENSG00000187848/ENSG00000150995/ENSG00000138448/ENSG00000136160/ENSG00000173578/ENSG00000143318/ENSG00000140939/ENSG00000173432/ENSG00000171517…	CD55/CCL5/TRPV6/KISS1/TGFB1/PDE4D/CALB2/ADM/CYBA/SLC30A1/DRD1/CALR/C1QTNF1/CCL28/RYR1/JSRP1/P2RX2/ITPR1/ITGAV/EDNRB/XCR1/CASQ1/NOL3/SAA1/LPAR3/C5AR1/ATP2B3/PVALB/CCR3/EDN1/GPR17/TRPV4/GALR2/GRIN2C/GRM1/SYPL2/XCL1/TRPM1/CYP27B1/TRPM8/SLC8A2/SLC24A2/PTGER1/NMU/RYR2/DRD2/TRPV1/TFAP2B/CXCL11/PTGER4/HRC/METTL21C/LPAR1/PTH1R/CXCL10/NOS1/GRIN2A/TAC4/IL13/PDE6A	60
BP	GO:0048747	muscle fiber development	0.021739	ENSG00000125378/ENSG00000197616/ENSG00000164976/ENSG00000154639/ENSG00000196218/ENSG00000187848/ENSG00000170175/ENSG00000169884/ENSG00000162614/ENSG00000143632/ENSG00000179057/ENSG00000173991/ENSG00000007402/ENSG00000138347/ENSG00000187957	BMP4/MYH6/MYORG/CXADR/RYR1/P2RX2/CHRNB1/WNT10B/NEXN/ACTA1/IGSF22/TCAP/CACNA2D2/MYPN/DNER	15
BP	GO:0006956	complement activation	0.022748	ENSG00000196352/ENSG00000113600/ENSG00000085063/ENSG00000176919/ENSG00000149131/ENSG00000197405/ENSG00000102760/ENSG00000123843/ENSG00000175899/ENSG00000224389/ENSG00000182326/ENSG00000178772/ENSG00000125730/ENSG00000166278	CD55/C9/CD59/C8G/SERPING1/C5AR1/RGCC/C4BPB/A2M/C4B/C1S/CPN2/C3/C2	14
BP	GO:0050879	multicellular organismal movement	0.022748	ENSG00000167476/ENSG00000170175/ENSG00000118194/ENSG00000150995/ENSG00000143318/ENSG00000092054/ENSG00000111678/ENSG00000114854/ENSG00000198125/ENSG00000173991/ENSG00000182253/ENSG00000135902/ENSG00000159173/ENSG00000198771	JSRP1/CHRNB1/TNNT2/ITPR1/CASQ1/MYH7/C12orf57/TNNC1/MB/TCAP/SYNM/CHRND/TNNI1/RCSD1	14
BP	GO:0050881	musculoskeletal movement	0.022748	ENSG00000167476/ENSG00000170175/ENSG00000118194/ENSG00000150995/ENSG00000143318/ENSG00000092054/ENSG00000111678/ENSG00000114854/ENSG00000198125/ENSG00000173991/ENSG00000182253/ENSG00000135902/ENSG00000159173/ENSG00000198771	JSRP1/CHRNB1/TNNT2/ITPR1/CASQ1/MYH7/C12orf57/TNNC1/MB/TCAP/SYNM/CHRND/TNNI1/RCSD1	14
BP	GO:0003333	amino acid transmembrane transport	0.0227807	ENSG00000174358/ENSG00000188338/ENSG00000197119/ENSG00000134294/ENSG00000144659/ENSG00000103257/ENSG00000132326/ENSG00000149150/ENSG00000139514/ENSG00000144746/ENSG00000099960/ENSG00000139209/ENSG00000072041/ENSG00000243279/ENSG00000163817/ENSG00000162383/ENSG00000186335/ENSG00000111181	SLC6A19/SLC38A3/SLC25A29/SLC38A2/SLC25A38/SLC7A5/PER2/SLC43A1/SLC7A1/ARL6IP5/SLC7A4/SLC38A4/SLC6A15/PRAF2/SLC6A20/SLC1A7/SLC36A2/SLC6A12	18
BP	GO:0022407	regulation of cell-cell adhesion	0.0230852	ENSG00000130707/ENSG00000196352/ENSG00000271503/ENSG00000174697/ENSG00000072274/ENSG00000105329/ENSG00000105246/ENSG00000173757/ENSG00000125378/ENSG00000120694/ENSG00000079385/ENSG00000154342/ENSG00000135919/ENSG00000119508/ENSG00000089327/ENSG00000196839/ENSG00000197646/ENSG00000136826/ENSG00000183779/ENSG00000114315/ENSG00000173918/ENSG00000151882/ENSG00000077238/ENSG00000196776/ENSG00000010278…	ASS1/CD55/CCL5/LEP/TFRC/TGFB1/EBI3/STAT5B/BMP4/HSPH1/CEACAM1/WNT3A/SERPINE2/NR4A3/FXYD5/ADA/PDCD1LG2/KLF4/ZNF703/HES1/C1QTNF1/CCL28/IL4R/CD47/CD9/APOA1/CD44/PLA2G2F/ZP3/IRF1/HLX/RGCC/FOXA1/DHPS/TNFSF13B/NRARP/TNR/TRPV4/IL20RB/MAP3K14/TNF/XCL1/FERMT3/SNAI2/TNFRSF14/SPTA1/PTAFR/TNFSF9/SFTPD/FSTL3/CD300A/EPHA7/HFE/CCL25/IL1RN/DMTN/IL4	57
BP	GO:0032330	regulation of chondrocyte differentiation	0.023285	ENSG00000139567/ENSG00000173039/ENSG00000115380/ENSG00000125378/ENSG00000183688/ENSG00000143816/ENSG00000006747/ENSG00000087494/ENSG00000019549/ENSG00000118523/ENSG00000005073/ENSG00000077092/ENSG00000100399	ACVRL1/RELA/EFEMP1/BMP4/RFLNB/WNT9A/SCIN/PTHLH/SNAI2/CTGF/HOXA11/RARB/CHADL	13
BP	GO:0006066	alcohol metabolic process	0.0234693	ENSG00000138061/ENSG00000174697/ENSG00000072778/ENSG00000140459/ENSG00000134240/ENSG00000120837/ENSG00000137714/ENSG00000171862/ENSG00000176170/ENSG00000150787/ENSG00000118271/ENSG00000172269/ENSG00000196639/ENSG00000130208/ENSG00000113578/ENSG00000066136/ENSG00000168918/ENSG00000147155/ENSG00000076555/ENSG00000163082/ENSG00000184254/ENSG00000166228/ENSG00000116096/ENSG00000157978/ENSG00000245848…	CYP1B1/LEP/ACADVL/CYP11A1/HMGCS2/NFYB/FDX1/PTEN/SPHK1/PTS/TTR/DPAGT1/HRH1/APOC1/FGF1/NFYC/INPP5D/EBP/ACACB/SGPP2/ALDH1A3/PCBD1/SPR/LDLRAP1/CEBPA/APOA1/APOA2/INPP5B/INPP1/INPP5E/NR1H4/BCO1/PLD4/PON1/GALR2/NPC1L1/MIOX/LEPR/DEGS2/TNF/ABCA1/CETP/INPP4B/DHRS3/CYP27B1/PTAFR/RBP4/ALDH1A2/PLCH2/SOAT2/PTH1R/AKR1B10/IL4	53
BP	GO:0046058	cAMP metabolic process	0.0241253	ENSG00000142627/ENSG00000113448/ENSG00000148926/ENSG00000112186/ENSG00000186642/ENSG00000135324/ENSG00000136160/ENSG00000152270/ENSG00000182687/ENSG00000078295/ENSG00000079337/ENSG00000087494/ENSG00000149295/ENSG00000184588/ENSG00000169248/ENSG00000166073/ENSG00000112541/ENSG00000171408/ENSG00000172572/ENSG00000169245/ENSG00000164082	EPHA2/PDE4D/ADM/CAP2/PDE2A/MRAP2/EDNRB/PDE3B/GALR2/ADCY2/RAPGEF3/PTHLH/DRD2/PDE4B/CXCL11/GPR176/PDE10A/PDE7B/PDE3A/CXCL10/GRM2	21
BP	GO:0030728	ovulation	0.0242203	ENSG00000104827/ENSG00000174697/ENSG00000104826/ENSG00000196337/ENSG00000077238/ENSG00000267631/ENSG00000104818/ENSG00000163083/ENSG00000081051	CGB3/LEP/LHB/CGB7/IL4R/CGB1/CGB2/INHBB/AFP	9
BP	GO:0051930	regulation of sensory perception of pain	0.0242203	ENSG00000093010/ENSG00000136160/ENSG00000078401/ENSG00000152822/ENSG00000014257/ENSG00000169403/ENSG00000109255/ENSG00000184160/ENSG00000183454	COMT/EDNRB/EDN1/GRM1/ACPP/PTAFR/NMU/ADRA2C/GRIN2A	9
BP	GO:0051931	regulation of sensory perception	0.0242203	ENSG00000093010/ENSG00000136160/ENSG00000078401/ENSG00000152822/ENSG00000014257/ENSG00000169403/ENSG00000109255/ENSG00000184160/ENSG00000183454	COMT/EDNRB/EDN1/GRM1/ACPP/PTAFR/NMU/ADRA2C/GRIN2A	9
BP	GO:0071280	cellular response to copper ion	0.0242203	ENSG00000125144/ENSG00000140465/ENSG00000125148/ENSG00000169715/ENSG00000205358/ENSG00000187193/ENSG00000198417/ENSG00000002726/ENSG00000205362	MT1G/CYP1A1/MT2A/MT1E/MT1H/MT1X/MT1F/AOC1/MT1A	9
BP	GO:0032623	interleukin-2 production	0.0242444	ENSG00000117228/ENSG00000173757/ENSG00000113448/ENSG00000196083/ENSG00000061273/ENSG00000018280/ENSG00000012504/ENSG00000174564/ENSG00000143184/ENSG00000187796/ENSG00000067798/ENSG00000184588/ENSG00000133661/ENSG00000137265/ENSG00000115008	GBP1/STAT5B/PDE4D/IL1RAP/HDAC7/SLC11A1/NR1H4/IL20RB/XCL1/CARD9/NAV3/PDE4B/SFTPD/IRF4/IL1A	15
BP	GO:0071356	cellular response to tumor necrosis factor	0.0242453	ENSG00000196954/ENSG00000271503/ENSG00000204389/ENSG00000150991/ENSG00000204388/ENSG00000204397/ENSG00000173039/ENSG00000176170/ENSG00000137801/ENSG00000051523/ENSG00000170421/ENSG00000111057/ENSG00000245848/ENSG00000100804/ENSG00000006327/ENSG00000239697/ENSG00000118137/ENSG00000124635/ENSG00000140939/ENSG00000185043/ENSG00000186891/ENSG00000054967/ENSG00000215174/ENSG00000173530/ENSG00000102524…	CASP4/CCL5/HSPA1A/UBC/HSPA1B/CARD16/RELA/SPHK1/THBS1/CYBA/KRT8/KRT18/CEBPA/PSMB5/TNFRSF12A/TNFSF12/APOA1/HIST1H2BJ/NOL3/CIB1/TNFRSF18/RELT/NLRP2B/TNFRSF10D/TNFSF13B/CASP1/ANKRD1/CCL22/NR1H4/EDN1/RORA/MAP3K14/IL18BP/GPD1/NGFR/TNF/XCL1/ST18/TNFRSF14/TNFRSF11A/TNFSF9/TRPV1/PSMB9/TNFRSF8/CCL25/TNFRSF9	46
BP	GO:0045766	positive regulation of angiogenesis	0.0243781	ENSG00000138061/ENSG00000167772/ENSG00000148848/ENSG00000139567/ENSG00000176170/ENSG00000148926/ENSG00000137801/ENSG00000145632/ENSG00000119630/ENSG00000100292/ENSG00000143369/ENSG00000113578/ENSG00000074842/ENSG00000106211/ENSG00000136826/ENSG00000143878/ENSG00000239697/ENSG00000061273/ENSG00000185043/ENSG00000122691/ENSG00000139610/ENSG00000197405/ENSG00000117525/ENSG00000183625/ENSG00000079337…	CYP1B1/ANGPTL4/ADAM12/ACVRL1/SPHK1/ADM/THBS1/PLK2/PGF/HMOX1/ECM1/FGF1/MYDGF/HSPB1/KLF4/RHOB/TNFSF12/HDAC7/CIB1/TWIST1/CELA1/C5AR1/F3/CCR3/RAPGEF3/C3/SRPX2/ISL1/CX3CR1/IL1A/FOXC2	31
BP	GO:0001660	fever generation	0.0250179	ENSG00000136160/ENSG00000232810/ENSG00000141655/ENSG00000196689/ENSG00000136689/ENSG00000115008	EDNRB/TNF/TNFRSF11A/TRPV1/IL1RN/IL1A	6
BP	GO:0006936	muscle contraction	0.025158	ENSG00000124006/ENSG00000109846/ENSG00000113448/ENSG00000198336/ENSG00000176170/ENSG00000197616/ENSG00000196839/ENSG00000082781/ENSG00000184845/ENSG00000213949/ENSG00000147459/ENSG00000196218/ENSG00000167476/ENSG00000187848/ENSG00000170175/ENSG00000118194/ENSG00000136160/ENSG00000157404/ENSG00000143318/ENSG00000135636/ENSG00000092054/ENSG00000006283/ENSG00000172164/ENSG00000116741/ENSG00000176076…	OBSL1/CRYAB/PDE4D/MYL4/SPHK1/MYH6/ADA/ITGB5/DRD1/ITGA1/DOCK5/RYR1/JSRP1/P2RX2/CHRNB1/TNNT2/EDNRB/KIT/CASQ1/DYSF/MYH7/CACNA1G/SNTB1/RGS2/KCNE5/EDN1/KCNMA1/C12orf57/GALR2/ACTA1/TNNC1/HMCN2/MB/ACE2/IGSF22/KCND3/TCAP/HTR7/PTAFR/CTGF/SYNM/NKX2-5/NMU/ADRA2C/RYR2/CHRND/DRD2/TRPV1/PDE4B/HRC/TRIM72/TNNI1/NOS1/RCSD1	54
BP	GO:0006874	cellular calcium ion homeostasis	0.0256919	ENSG00000196352/ENSG00000271503/ENSG00000165125/ENSG00000170498/ENSG00000105329/ENSG00000113448/ENSG00000172137/ENSG00000148926/ENSG00000051523/ENSG00000170385/ENSG00000184845/ENSG00000179218/ENSG00000173918/ENSG00000151882/ENSG00000196218/ENSG00000167476/ENSG00000187848/ENSG00000150995/ENSG00000138448/ENSG00000136160/ENSG00000173578/ENSG00000143318/ENSG00000140939/ENSG00000173432/ENSG00000171517…	CD55/CCL5/TRPV6/KISS1/TGFB1/PDE4D/CALB2/ADM/CYBA/SLC30A1/DRD1/CALR/C1QTNF1/CCL28/RYR1/JSRP1/P2RX2/ITPR1/ITGAV/EDNRB/XCR1/CASQ1/NOL3/SAA1/LPAR3/C5AR1/ATP2B3/PVALB/CCR3/EDN1/GPR17/TRPV4/GALR2/GRIN2C/GRM1/SYPL2/XCL1/TRPM1/TRPM8/SLC8A2/SLC24A2/PTGER1/NMU/RYR2/DRD2/TRPV1/CXCL11/PTGER4/HRC/METTL21C/LPAR1/PTH1R/CXCL10/NOS1/GRIN2A/TAC4/IL13/PDE6A	58
BP	GO:0009306	protein secretion	0.0256919	ENSG00000122133/ENSG00000271503/ENSG00000174697/ENSG00000182578/ENSG00000117228/ENSG00000105329/ENSG00000204397/ENSG00000110090/ENSG00000196083/ENSG00000115221/ENSG00000160714/ENSG00000221926/ENSG00000170745/ENSG00000215717/ENSG00000196975/ENSG00000132326/ENSG00000198355/ENSG00000214274/ENSG00000077238/ENSG00000131408/ENSG00000262406/ENSG00000164077/ENSG00000150995/ENSG00000138448/ENSG00000142405…	PAEP/CCL5/LEP/CSF1R/GBP1/TGFB1/CARD16/CPT1A/IL1RAP/ITGB6/UBE2Q1/TRIM16/KCNS3/TMEM167B/ANXA4/PER2/PIM3/ANG/IL4R/NR1H2/MMP12/MON1A/ITPR1/ITGAV/NLRP12/APOA1/APOA2/DYNLL1/SAA1/TVP23A/C2CD2L/TWIST1/RHBDD3/RGCC/MAFA/HCAR2/TNFSF13B/CASP1/ANKRD1/NR1H4/CD14/TRPV4/KCNG2/NR1D1/LTBP2/NLRP10/INHBB/TNF/RAPGEF3/ABCA1/POU2F2/SNCG/CACNA2D2/IL1R2/CTAGE1/SRGN/NMU/ADRA2C/GIP/RBP4/DRD2/TFAP2B/CLEC9A/BMP8A/PTGER4/ISL1…	76
BP	GO:0006198	cAMP catabolic process	0.0256919	ENSG00000113448/ENSG00000186642/ENSG00000152270/ENSG00000079337/ENSG00000184588/ENSG00000112541/ENSG00000171408/ENSG00000172572	PDE4D/PDE2A/PDE3B/RAPGEF3/PDE4B/PDE10A/PDE7B/PDE3A	8
BP	GO:1901685	glutathione derivative metabolic process	0.0256919	ENSG00000170899/ENSG00000174156/ENSG00000117448/ENSG00000085871/ENSG00000197448/ENSG00000244067/ENSG00000134184/ENSG00000065621	GSTA4/GSTA3/AKR1A1/MGST2/GSTK1/GSTA2/GSTM1/GSTO2	8
BP	GO:1901687	glutathione derivative biosynthetic process	0.0256919	ENSG00000170899/ENSG00000174156/ENSG00000117448/ENSG00000085871/ENSG00000197448/ENSG00000244067/ENSG00000134184/ENSG00000065621	GSTA4/GSTA3/AKR1A1/MGST2/GSTK1/GSTA2/GSTM1/GSTO2	8
BP	GO:0046427	positive regulation of JAK-STAT cascade	0.0260948	ENSG00000138061/ENSG00000271503/ENSG00000174697/ENSG00000068078/ENSG00000182578/ENSG00000184557/ENSG00000114315/ENSG00000113494/ENSG00000136487/ENSG00000160712/ENSG00000157404/ENSG00000186891/ENSG00000178078/ENSG00000101213/ENSG00000016082/ENSG00000167851/ENSG00000169194	CYP1B1/CCL5/LEP/FGFR3/CSF1R/SOCS3/HES1/PRLR/GH2/IL6R/KIT/TNFRSF18/STAP2/PTK6/ISL1/CD300A/IL13	17
BP	GO:0003159	morphogenesis of an endothelium	0.0260948	ENSG00000139567/ENSG00000125378/ENSG00000113578/ENSG00000128917/ENSG00000143878/ENSG00000133121/ENSG00000169245	ACVRL1/BMP4/FGF1/DLL4/RHOB/STARD13/CXCL10	7
BP	GO:0061154	endothelial tube morphogenesis	0.0260948	ENSG00000139567/ENSG00000125378/ENSG00000113578/ENSG00000128917/ENSG00000143878/ENSG00000133121/ENSG00000169245	ACVRL1/BMP4/FGF1/DLL4/RHOB/STARD13/CXCL10	7
BP	GO:0015804	neutral amino acid transport	0.0260948	ENSG00000174358/ENSG00000174697/ENSG00000188338/ENSG00000134294/ENSG00000144659/ENSG00000103257/ENSG00000149150/ENSG00000168528/ENSG00000072041/ENSG00000163817/ENSG00000186335	SLC6A19/LEP/SLC38A3/SLC38A2/SLC25A38/SLC7A5/SLC43A1/SERINC2/SLC6A15/SLC6A20/SLC36A2	11
BP	GO:0043949	regulation of cAMP-mediated signaling	0.0260948	ENSG00000186642/ENSG00000135324/ENSG00000116741/ENSG00000100302/ENSG00000152270/ENSG00000159224/ENSG00000169248/ENSG00000112541/ENSG00000198121/ENSG00000169245/ENSG00000089250	PDE2A/MRAP2/RGS2/RASD2/PDE3B/GIP/CXCL11/PDE10A/LPAR1/CXCL10/NOS1	11
BP	GO:0045823	positive regulation of heart contraction	0.0260948	ENSG00000113448/ENSG00000148926/ENSG00000196839/ENSG00000116741/ENSG00000078401/ENSG00000130234/ENSG00000118523/ENSG00000183072/ENSG00000109255/ENSG00000198626/ENSG00000130528	PDE4D/ADM/ADA/RGS2/EDN1/ACE2/CTGF/NKX2-5/NMU/RYR2/HRC	11
BP	GO:0060761	negative regulation of response to cytokine stimulus	0.0262448	ENSG00000271503/ENSG00000204397/ENSG00000143369/ENSG00000136826/ENSG00000131408/ENSG00000262406/ENSG00000118137/ENSG00000124635/ENSG00000140939/ENSG00000215174/ENSG00000117115/ENSG00000012504/ENSG00000115590/ENSG00000145147/ENSG00000136689	CCL5/CARD16/ECM1/KLF4/NR1H2/MMP12/APOA1/HIST1H2BJ/NOL3/NLRP2B/PADI2/NR1H4/IL1R2/SLIT2/IL1RN	15
BP	GO:1903825	organic acid transmembrane transport	0.0262448	ENSG00000174358/ENSG00000110090/ENSG00000188338/ENSG00000197119/ENSG00000137801/ENSG00000134294/ENSG00000144659/ENSG00000103257/ENSG00000137868/ENSG00000132326/ENSG00000149150/ENSG00000139514/ENSG00000144746/ENSG00000076555/ENSG00000099960/ENSG00000139209/ENSG00000158296/ENSG00000072041/ENSG00000170482/ENSG00000243279/ENSG00000163817/ENSG00000162383/ENSG00000186335/ENSG00000111181	SLC6A19/CPT1A/SLC38A3/SLC25A29/THBS1/SLC38A2/SLC25A38/SLC7A5/STRA6/PER2/SLC43A1/SLC7A1/ARL6IP5/ACACB/SLC7A4/SLC38A4/SLC13A3/SLC6A15/SLC23A1/PRAF2/SLC6A20/SLC1A7/SLC36A2/SLC6A12	24
BP	GO:1905039	carboxylic acid transmembrane transport	0.0262448	ENSG00000174358/ENSG00000110090/ENSG00000188338/ENSG00000197119/ENSG00000137801/ENSG00000134294/ENSG00000144659/ENSG00000103257/ENSG00000137868/ENSG00000132326/ENSG00000149150/ENSG00000139514/ENSG00000144746/ENSG00000076555/ENSG00000099960/ENSG00000139209/ENSG00000158296/ENSG00000072041/ENSG00000170482/ENSG00000243279/ENSG00000163817/ENSG00000162383/ENSG00000186335/ENSG00000111181	SLC6A19/CPT1A/SLC38A3/SLC25A29/THBS1/SLC38A2/SLC25A38/SLC7A5/STRA6/PER2/SLC43A1/SLC7A1/ARL6IP5/ACACB/SLC7A4/SLC38A4/SLC13A3/SLC6A15/SLC23A1/PRAF2/SLC6A20/SLC1A7/SLC36A2/SLC6A12	24
BP	GO:0050663	cytokine secretion	0.0265506	ENSG00000122133/ENSG00000174697/ENSG00000182578/ENSG00000117228/ENSG00000204397/ENSG00000196083/ENSG00000115221/ENSG00000221926/ENSG00000196975/ENSG00000077238/ENSG00000262406/ENSG00000138448/ENSG00000142405/ENSG00000118137/ENSG00000158874/ENSG00000173432/ENSG00000122691/ENSG00000102760/ENSG00000137752/ENSG00000012504/ENSG00000170458/ENSG00000111199/ENSG00000182261/ENSG00000232810/ENSG00000165029…	PAEP/LEP/CSF1R/GBP1/CARD16/IL1RAP/ITGB6/TRIM16/ANXA4/IL4R/MMP12/ITGAV/NLRP12/APOA1/APOA2/SAA1/TWIST1/RGCC/CASP1/NR1H4/CD14/TRPV4/NLRP10/TNF/ABCA1/IL1R2/SRGN/DRD2/CLEC9A/PTGER4/TLR5/IL1A/TNFRSF9	33
BP	GO:0010043	response to zinc ion	0.0284395	ENSG00000125144/ENSG00000021826/ENSG00000125148/ENSG00000169715/ENSG00000158014/ENSG00000205358/ENSG00000171862/ENSG00000187193/ENSG00000198417/ENSG00000170385/ENSG00000104267/ENSG00000213145/ENSG00000205362/ENSG00000180176	MT1G/CPS1/MT2A/MT1E/SLC30A2/MT1H/PTEN/MT1X/MT1F/SLC30A1/CA2/CRIP1/MT1A/TH	14
BP	GO:2000116	regulation of cysteine-type endopeptidase activity	0.0286187	ENSG00000196954/ENSG00000142871/ENSG00000163220/ENSG00000109846/ENSG00000175315/ENSG00000204397/ENSG00000141682/ENSG00000154342/ENSG00000137801/ENSG00000101197/ENSG00000121858/ENSG00000170855/ENSG00000003402/ENSG00000136826/ENSG00000144746/ENSG00000100985/ENSG00000115541/ENSG00000142405/ENSG00000026508/ENSG00000140939/ENSG00000105327/ENSG00000145779/ENSG00000143816/ENSG00000173530/ENSG00000101439…	CASP4/CYR61/S100A9/CRYAB/CST6/CARD16/PMAIP1/WNT3A/THBS1/BIRC7/TNFSF10/TRIAP1/CFLAR/KLF4/ARL6IP5/MMP9/HSPE1/NLRP12/CD44/NOL3/BBC3/TNFAIP8/WNT9A/TNFRSF10D/CST3/F3/CDKN2D/CASP1/BID/APOPT1/NGFR/DPEP1/TNF/CST4/CST1/ST18/CTGF/TFAP2B/PSMB9/DIABLO/EPHA7/GRIN2A	42
BP	GO:0015849	organic acid transport	0.0286187	ENSG00000174358/ENSG00000174697/ENSG00000174640/ENSG00000110090/ENSG00000188338/ENSG00000197119/ENSG00000079385/ENSG00000137801/ENSG00000134294/ENSG00000170190/ENSG00000144659/ENSG00000103257/ENSG00000137868/ENSG00000132326/ENSG00000123983/ENSG00000149150/ENSG00000139514/ENSG00000144746/ENSG00000168528/ENSG00000076555/ENSG00000099960/ENSG00000139209/ENSG00000158296/ENSG00000072041/ENSG00000170482…	SLC6A19/LEP/SLCO2A1/CPT1A/SLC38A3/SLC25A29/CEACAM1/THBS1/SLC38A2/SLC16A5/SLC25A38/SLC7A5/STRA6/PER2/ACSL3/SLC43A1/SLC7A1/ARL6IP5/SERINC2/ACACB/SLC7A4/SLC38A4/SLC13A3/SLC6A15/SLC23A1/SLC26A1/PLA2G2F/ABCC3/SLC10A6/PRAF2/NR1H4/EDN1/SLCO2B1/SLC51B/ACE2/LCN12/FABP3/SLC6A20/TNFRSF11A/DRD2/TRPV1/SLC1A7/SLC26A8/CLTRN/GRM2/SLC36A2/SLC26A4/SLC6A12	48
BP	GO:0046942	carboxylic acid transport	0.0286187	ENSG00000174358/ENSG00000174697/ENSG00000174640/ENSG00000110090/ENSG00000188338/ENSG00000197119/ENSG00000079385/ENSG00000137801/ENSG00000134294/ENSG00000170190/ENSG00000144659/ENSG00000103257/ENSG00000137868/ENSG00000132326/ENSG00000123983/ENSG00000149150/ENSG00000139514/ENSG00000144746/ENSG00000168528/ENSG00000076555/ENSG00000099960/ENSG00000139209/ENSG00000158296/ENSG00000072041/ENSG00000170482…	SLC6A19/LEP/SLCO2A1/CPT1A/SLC38A3/SLC25A29/CEACAM1/THBS1/SLC38A2/SLC16A5/SLC25A38/SLC7A5/STRA6/PER2/ACSL3/SLC43A1/SLC7A1/ARL6IP5/SERINC2/ACACB/SLC7A4/SLC38A4/SLC13A3/SLC6A15/SLC23A1/SLC26A1/PLA2G2F/ABCC3/SLC10A6/PRAF2/NR1H4/EDN1/SLCO2B1/SLC51B/ACE2/LCN12/FABP3/SLC6A20/TNFRSF11A/DRD2/TRPV1/SLC1A7/SLC26A8/CLTRN/GRM2/SLC36A2/SLC26A4/SLC6A12	48
BP	GO:0002043	blood vessel endothelial cell proliferation involved in sprouting angiogenesis	0.0286187	ENSG00000139567/ENSG00000125378/ENSG00000137801/ENSG00000100292/ENSG00000128917/ENSG00000164619/ENSG00000198435/ENSG00000064300/ENSG00000207614	ACVRL1/BMP4/THBS1/HMOX1/DLL4/BMPER/NRARP/NGFR/MIR193A	9
BP	GO:0006958	complement activation, classical pathway	0.0286187	ENSG00000196352/ENSG00000113600/ENSG00000176919/ENSG00000149131/ENSG00000123843/ENSG00000224389/ENSG00000182326/ENSG00000125730/ENSG00000166278	CD55/C9/C8G/SERPING1/C4BPB/C4B/C1S/C3/C2	9
BP	GO:1990266	neutrophil migration	0.029974	ENSG00000163220/ENSG00000271503/ENSG00000119535/ENSG00000113448/ENSG00000213949/ENSG00000154639/ENSG00000129988/ENSG00000173432/ENSG00000197405/ENSG00000081041/ENSG00000102962/ENSG00000078401/ENSG00000143184/ENSG00000204936/ENSG00000145147/ENSG00000184588/ENSG00000131142/ENSG00000115008	S100A9/CCL5/CSF3R/PDE4D/ITGA1/CXADR/LBP/SAA1/C5AR1/CXCL2/CCL22/EDN1/XCL1/CD177/SLIT2/PDE4B/CCL25/IL1A	18
BP	GO:0007588	excretion	0.0303236	ENSG00000093010/ENSG00000100292/ENSG00000169418/ENSG00000105929/ENSG00000120937/ENSG00000186510/ENSG00000136160/ENSG00000078401/ENSG00000156113/ENSG00000145244/ENSG00000165269/ENSG00000149295/ENSG00000196689/ENSG00000168447/ENSG00000244122	COMT/HMOX1/NPR1/ATP6V0A4/NPPB/CLCNKA/EDNRB/EDN1/KCNMA1/CORIN/AQP7/DRD2/TRPV1/SCNN1B/UGT1A7	15
BP	GO:0051153	regulation of striated muscle cell differentiation	0.0303666	ENSG00000130513/ENSG00000132819/ENSG00000105329/ENSG00000125378/ENSG00000154342/ENSG00000112183/ENSG00000108840/ENSG00000003402/ENSG00000110047/ENSG00000077238/ENSG00000166225/ENSG00000160539/ENSG00000078401/ENSG00000163132/ENSG00000105388/ENSG00000140795/ENSG00000183072/ENSG00000176697/ENSG00000177238/ENSG00000169245	GDF15/RBM38/TGFB1/BMP4/WNT3A/RBM24/HDAC5/CFLAR/EHD1/IL4R/FRS2/PLPP7/EDN1/MSX1/CEACAM5/MYLK3/NKX2-5/BDNF/TRIM72/CXCL10	20
BP	GO:0010631	epithelial cell migration	0.0304573	ENSG00000138061/ENSG00000142627/ENSG00000126561/ENSG00000139567/ENSG00000105329/ENSG00000125378/ENSG00000171862/ENSG00000079385/ENSG00000137801/ENSG00000145632/ENSG00000100292/ENSG00000113578/ENSG00000163993/ENSG00000108840/ENSG00000106211/ENSG00000128917/ENSG00000179218/ENSG00000136826/ENSG00000100985/ENSG00000186832/ENSG00000154764/ENSG00000143878/ENSG00000147459/ENSG00000126016/ENSG00000123358…	CYP1B1/EPHA2/STAT5A/ACVRL1/TGFB1/BMP4/PTEN/CEACAM1/THBS1/PLK2/HMOX1/FGF1/S100P/HDAC5/HSPB1/DLL4/CALR/KLF4/MMP9/KRT16/WNT7A/RHOB/DOCK5/AMOT/NR4A1/TNFSF12/STARD13/APOA1/KIT/ITGB3/BMPER/HDAC7/CIB1/EFNA1/GLIPR2/RGCC/EDN1/JUN/FLT4/NANOS1/SLIT2/SRPX2/MIR193A/ZEB2/IL4/FOXC2	46
BP	GO:0051085	chaperone cofactor-dependent protein refolding	0.0305034	ENSG00000132002/ENSG00000204389/ENSG00000204388/ENSG00000173110/ENSG00000120694/ENSG00000109971/ENSG00000136827/ENSG00000115541/ENSG00000148719/ENSG00000204390	DNAJB1/HSPA1A/HSPA1B/HSPA6/HSPH1/HSPA8/TOR1A/HSPE1/DNAJB12/HSPA1L	10
BP	GO:0006882	cellular zinc ion homeostasis	0.0305978	ENSG00000163220/ENSG00000125144/ENSG00000125148/ENSG00000138821/ENSG00000169715/ENSG00000158014/ENSG00000205358/ENSG00000187193/ENSG00000198417/ENSG00000170385/ENSG00000205362	S100A9/MT1G/MT2A/SLC39A8/MT1E/SLC30A2/MT1H/MT1X/MT1F/SLC30A1/MT1A	11
BP	GO:0006953	acute-phase response	0.0305978	ENSG00000129988/ENSG00000160712/ENSG00000136160/ENSG00000173432/ENSG00000134339/ENSG00000232810/ENSG00000141655/ENSG00000196689/ENSG00000010704/ENSG00000136689/ENSG00000115008	LBP/IL6R/EDNRB/SAA1/SAA2/TNF/TNFRSF11A/TRPV1/HFE/IL1RN/IL1A	11
BP	GO:0071276	cellular response to cadmium ion	0.0305978	ENSG00000125144/ENSG00000125148/ENSG00000169715/ENSG00000205358/ENSG00000187193/ENSG00000198417/ENSG00000100292/ENSG00000100985/ENSG00000158517/ENSG00000177606/ENSG00000205362	MT1G/MT2A/MT1E/MT1H/MT1X/MT1F/HMOX1/MMP9/NCF1/JUN/MT1A	11
BP	GO:0022408	negative regulation of cell-cell adhesion	0.031053	ENSG00000130707/ENSG00000105329/ENSG00000125378/ENSG00000079385/ENSG00000135919/ENSG00000089327/ENSG00000197646/ENSG00000136826/ENSG00000183779/ENSG00000173918/ENSG00000151882/ENSG00000077238/ENSG00000010278/ENSG00000118137/ENSG00000158786/ENSG00000125347/ENSG00000136630/ENSG00000102760/ENSG00000198435/ENSG00000116147/ENSG00000111199/ENSG00000174564/ENSG00000143184/ENSG00000019549/ENSG00000133661…	ASS1/TGFB1/BMP4/CEACAM1/SERPINE2/FXYD5/PDCD1LG2/KLF4/ZNF703/C1QTNF1/CCL28/IL4R/CD9/APOA1/PLA2G2F/IRF1/HLX/RGCC/NRARP/TNR/TRPV4/IL20RB/XCL1/SNAI2/SFTPD/CD300A/HFE/CCL25/IL1RN	29
BP	GO:0019730	antimicrobial humoral response	0.031053	ENSG00000163220/ENSG00000197903/ENSG00000159674/ENSG00000096088/ENSG00000143556/ENSG00000184678/ENSG00000124635/ENSG00000180596/ENSG00000018280/ENSG00000198918/ENSG00000179914/ENSG00000172232/ENSG00000124107/ENSG00000273802/ENSG00000133661/ENSG00000125999	S100A9/HIST1H2BK/SPON2/PGC/S100A7/HIST2H2BE/HIST1H2BJ/HIST1H2BC/SLC11A1/RPL39/ITLN1/AZU1/SLPI/HIST1H2BG/SFTPD/BPIFB1	16
BP	GO:0031667	response to nutrient levels	0.0313004	ENSG00000174358/ENSG00000174697/ENSG00000162551/ENSG00000021826/ENSG00000115919/ENSG00000140465/ENSG00000105329/ENSG00000141682/ENSG00000173039/ENSG00000176387/ENSG00000134046/ENSG00000171862/ENSG00000093010/ENSG00000188338/ENSG00000106638/ENSG00000148926/ENSG00000134294/ENSG00000109971/ENSG00000124762/ENSG00000051523/ENSG00000100292/ENSG00000023909/ENSG00000002726/ENSG00000196839/ENSG00000108576…	SLC6A19/LEP/ALPL/CPS1/KYNU/CYP1A1/TGFB1/PMAIP1/RELA/HSD11B2/MBD2/PTEN/COMT/SLC38A3/TBL2/ADM/SLC38A2/HSPA8/CDKN1A/CYBA/HMOX1/GCLM/AOC1/ADA/SLC6A4/ACSL3/ATF4/USF2/ADSSL1/CCL28/ACACB/GH2/MT-CYB/P2RX2/DNMT3A/APOA1/WDR24/P2RY11/CST3/CDKN2D/CASP1/DAD1/NR1H4/ASNS/TRPV4/JUN/PON1/KIAA1324/INHBB/UCP3/SNAI2/ABCA1/TH/CYP27B1/NTRK1/GIP/TTPA/POMC/TRPV1/ALDH1A2/BMP8A/C2/SGIP1/CXCL10/HFE/PPY/GABARAP/MPO	68
BP	GO:0090130	tissue migration	0.0313004	ENSG00000138061/ENSG00000142627/ENSG00000126561/ENSG00000139567/ENSG00000105329/ENSG00000125378/ENSG00000171862/ENSG00000079385/ENSG00000137801/ENSG00000145632/ENSG00000100292/ENSG00000113578/ENSG00000163993/ENSG00000108840/ENSG00000106211/ENSG00000128917/ENSG00000179218/ENSG00000136826/ENSG00000100985/ENSG00000186832/ENSG00000154764/ENSG00000143878/ENSG00000147459/ENSG00000126016/ENSG00000123358…	CYP1B1/EPHA2/STAT5A/ACVRL1/TGFB1/BMP4/PTEN/CEACAM1/THBS1/PLK2/HMOX1/FGF1/S100P/HDAC5/HSPB1/DLL4/CALR/KLF4/MMP9/KRT16/WNT7A/RHOB/DOCK5/AMOT/NR4A1/TNFSF12/STARD13/APOA1/KIT/ITGB3/BMPER/HDAC7/CIB1/EFNA1/GLIPR2/RGCC/EDN1/JUN/ACTA1/FLT4/NANOS1/SLIT2/SRPX2/MIR193A/ZEB2/IL4/FOXC2	47
BP	GO:0001960	negative regulation of cytokine-mediated signaling pathway	0.0313004	ENSG00000271503/ENSG00000204397/ENSG00000143369/ENSG00000131408/ENSG00000262406/ENSG00000118137/ENSG00000124635/ENSG00000140939/ENSG00000215174/ENSG00000117115/ENSG00000012504/ENSG00000115590/ENSG00000145147/ENSG00000136689	CCL5/CARD16/ECM1/NR1H2/MMP12/APOA1/HIST1H2BJ/NOL3/NLRP2B/PADI2/NR1H4/IL1R2/SLIT2/IL1RN	14
BP	GO:0042537	benzene-containing compound metabolic process	0.0313004	ENSG00000115919/ENSG00000183077/ENSG00000117009/ENSG00000109576/ENSG00000105852/ENSG00000134184/ENSG00000171097/ENSG00000180176	KYNU/AFMID/KMO/AADAT/PON3/GSTM1/KYAT1/TH	8
BP	GO:0032602	chemokine production	0.0314178	ENSG00000163220/ENSG00000182578/ENSG00000100292/ENSG00000136826/ENSG00000160224/ENSG00000077238/ENSG00000129988/ENSG00000160712/ENSG00000114383/ENSG00000122691/ENSG00000012504/ENSG00000111199/ENSG00000172232/ENSG00000232810/ENSG00000019549/ENSG00000120738/ENSG00000115008	S100A9/CSF1R/HMOX1/KLF4/AIRE/IL4R/LBP/IL6R/TUSC2/TWIST1/NR1H4/TRPV4/AZU1/TNF/SNAI2/EGR1/IL1A	17
BP	GO:1904894	positive regulation of STAT cascade	0.0314178	ENSG00000138061/ENSG00000271503/ENSG00000174697/ENSG00000068078/ENSG00000182578/ENSG00000184557/ENSG00000114315/ENSG00000113494/ENSG00000136487/ENSG00000160712/ENSG00000157404/ENSG00000186891/ENSG00000178078/ENSG00000101213/ENSG00000016082/ENSG00000167851/ENSG00000169194	CYP1B1/CCL5/LEP/FGFR3/CSF1R/SOCS3/HES1/PRLR/GH2/IL6R/KIT/TNFRSF18/STAP2/PTK6/ISL1/CD300A/IL13	17
BP	GO:0008016	regulation of heart contraction	0.0319393	ENSG00000135750/ENSG00000113448/ENSG00000198336/ENSG00000148926/ENSG00000197616/ENSG00000196839/ENSG00000169418/ENSG00000173641/ENSG00000154639/ENSG00000196218/ENSG00000118194/ENSG00000150995/ENSG00000143318/ENSG00000092054/ENSG00000006283/ENSG00000116741/ENSG00000067842/ENSG00000176076/ENSG00000078401/ENSG00000178342/ENSG00000145244/ENSG00000130234/ENSG00000089356/ENSG00000108961/ENSG00000171385…	KCNK1/PDE4D/MYL4/ADM/MYH6/ADA/NPR1/HSPB7/CXADR/RYR1/TNNT2/ITPR1/CASQ1/MYH7/CACNA1G/RGS2/ATP2B3/KCNE5/EDN1/KCNG2/CORIN/ACE2/FXYD3/RANGRF/KCND3/TH/CTGF/SLC8A2/CACNA2D2/CACNA2D3/NKX2-5/NMU/RYR2/DRD2/PDE4B/HRC/NOS1/CACNG2	38
BP	GO:0001523	retinoid metabolic process	0.0319393	ENSG00000138061/ENSG00000140465/ENSG00000118271/ENSG00000137868/ENSG00000147257/ENSG00000184254/ENSG00000157193/ENSG00000118137/ENSG00000158874/ENSG00000135697/ENSG00000197580/ENSG00000118514/ENSG00000140522/ENSG00000162496/ENSG00000138207/ENSG00000128918/ENSG00000198074/ENSG00000244122	CYP1B1/CYP1A1/TTR/STRA6/GPC3/ALDH1A3/LRP8/APOA1/APOA2/BCO1/BCO2/ALDH8A1/RLBP1/DHRS3/RBP4/ALDH1A2/AKR1B10/UGT1A7	18
BP	GO:0010038	response to metal ion	0.0321608	ENSG00000125144/ENSG00000142319/ENSG00000021826/ENSG00000140465/ENSG00000165125/ENSG00000125148/ENSG00000169715/ENSG00000158014/ENSG00000205358/ENSG00000171862/ENSG00000137801/ENSG00000187193/ENSG00000198417/ENSG00000100292/ENSG00000170385/ENSG00000002726/ENSG00000128272/ENSG00000179218/ENSG00000108179/ENSG00000100985/ENSG00000123268/ENSG00000198727/ENSG00000196218/ENSG00000119772/ENSG00000118194…	MT1G/SLC6A3/CPS1/CYP1A1/TRPV6/MT2A/MT1E/SLC30A2/MT1H/PTEN/THBS1/MT1X/MT1F/HMOX1/SLC30A1/AOC1/ATF4/CALR/PPIF/MMP9/ATF1/MT-CYB/RYR1/DNMT3A/TNNT2/CA2/CEBPA/FBP1/KCNMB4/KIT/CACNA1G/CARF/CRIP1/NCF1/EDN1/CD14/KCNMA1/JUN/ACTA1/TNNC1/DPEP1/MT1A/TFF1/TH/TF/RYR2/DRD2/TFAP2B/FSTL3/HFE/DMTN/IL1A	52
BP	GO:0051346	negative regulation of hydrolase activity	0.0321608	ENSG00000003436/ENSG00000167772/ENSG00000105825/ENSG00000109846/ENSG00000175315/ENSG00000204397/ENSG00000087074/ENSG00000137801/ENSG00000135919/ENSG00000101197/ENSG00000130208/ENSG00000149131/ENSG00000143369/ENSG00000170855/ENSG00000136826/ENSG00000157680/ENSG00000108179/ENSG00000147257/ENSG00000100985/ENSG00000166401/ENSG00000126016/ENSG00000214456/ENSG00000103175/ENSG00000118194/ENSG00000173457…	TFPI/ANGPTL4/TFPI2/CRYAB/CST6/CARD16/PPP1R15A/THBS1/SERPINE2/BIRC7/APOC1/SERPING1/ECM1/TRIAP1/KLF4/DGKI/PPIF/GPC3/MMP9/SERPINB8/AMOT/PLIN5/WFDC1/TNNT2/PPP1R14B/APOA1/APOA2/TMEM225B/CD44/NOL3/COL7A1/SERPINB6/TIMP4/TNFAIP8/SERPINB2/WNT9A/ANXA8/TNFRSF10D/RGS2/CST3/CDKN2D/PPP1R14A/A2M/PAM16/C4B/SLPI/NGFR/DPEP1/TSKS/LEPR/TNF/CST4/CST1/C3/SLIT2/SSPO/TFAP2B/PPP1R36/PZP/PPP1R14C/NOS1/UMODL1/ITIH3	63
BP	GO:0042574	retinal metabolic process	0.0321608	ENSG00000138061/ENSG00000184254/ENSG00000135697/ENSG00000197580/ENSG00000118514/ENSG00000128918	CYP1B1/ALDH1A3/BCO1/BCO2/ALDH8A1/ALDH1A2	6
BP	GO:0051583	dopamine uptake involved in synaptic transmission	0.0321608	ENSG00000142319/ENSG00000108576/ENSG00000184845/ENSG00000103546/ENSG00000136827/ENSG00000149295	SLC6A3/SLC6A4/DRD1/SLC6A2/TOR1A/DRD2	6
BP	GO:0051934	catecholamine uptake involved in synaptic transmission	0.0321608	ENSG00000142319/ENSG00000108576/ENSG00000184845/ENSG00000103546/ENSG00000136827/ENSG00000149295	SLC6A3/SLC6A4/DRD1/SLC6A2/TOR1A/DRD2	6
BP	GO:0090493	catecholamine uptake	0.0321608	ENSG00000142319/ENSG00000108576/ENSG00000184845/ENSG00000103546/ENSG00000136827/ENSG00000149295	SLC6A3/SLC6A4/DRD1/SLC6A2/TOR1A/DRD2	6
BP	GO:0090494	dopamine uptake	0.0321608	ENSG00000142319/ENSG00000108576/ENSG00000184845/ENSG00000103546/ENSG00000136827/ENSG00000149295	SLC6A3/SLC6A4/DRD1/SLC6A2/TOR1A/DRD2	6
BP	GO:0002227	innate immune response in mucosa	0.0321608	ENSG00000197903/ENSG00000184678/ENSG00000124635/ENSG00000180596/ENSG00000198918/ENSG00000273802/ENSG00000125999	HIST1H2BK/HIST2H2BE/HIST1H2BJ/HIST1H2BC/RPL39/HIST1H2BG/BPIFB1	7
BP	GO:0035812	renal sodium excretion	0.0321608	ENSG00000093010/ENSG00000169418/ENSG00000120937/ENSG00000136160/ENSG00000078401/ENSG00000145244/ENSG00000149295	COMT/NPR1/NPPB/EDNRB/EDN1/CORIN/DRD2	7
BP	GO:0035813	regulation of renal sodium excretion	0.0321608	ENSG00000093010/ENSG00000169418/ENSG00000120937/ENSG00000136160/ENSG00000078401/ENSG00000145244/ENSG00000149295	COMT/NPR1/NPPB/EDNRB/EDN1/CORIN/DRD2	7
BP	GO:0060192	negative regulation of lipase activity	0.0321608	ENSG00000167772/ENSG00000130208/ENSG00000214456/ENSG00000118137/ENSG00000158874/ENSG00000265190/ENSG00000116741	ANGPTL4/APOC1/PLIN5/APOA1/APOA2/ANXA8/RGS2	7
BP	GO:0010951	negative regulation of endopeptidase activity	0.032169	ENSG00000003436/ENSG00000105825/ENSG00000109846/ENSG00000175315/ENSG00000204397/ENSG00000137801/ENSG00000135919/ENSG00000101197/ENSG00000149131/ENSG00000170855/ENSG00000136826/ENSG00000100985/ENSG00000166401/ENSG00000103175/ENSG00000026508/ENSG00000140939/ENSG00000114270/ENSG00000124570/ENSG00000157150/ENSG00000145779/ENSG00000197632/ENSG00000143816/ENSG00000265190/ENSG00000173530/ENSG00000101439…	TFPI/TFPI2/CRYAB/CST6/CARD16/THBS1/SERPINE2/BIRC7/SERPING1/TRIAP1/KLF4/MMP9/SERPINB8/WFDC1/CD44/NOL3/COL7A1/SERPINB6/TIMP4/TNFAIP8/SERPINB2/WNT9A/ANXA8/TNFRSF10D/CST3/CDKN2D/A2M/C4B/SLPI/NGFR/DPEP1/CST4/CST1/C3/TFAP2B/PZP/ITIH3	37
BP	GO:0030593	neutrophil chemotaxis	0.0329724	ENSG00000163220/ENSG00000271503/ENSG00000119535/ENSG00000113448/ENSG00000213949/ENSG00000154639/ENSG00000129988/ENSG00000173432/ENSG00000197405/ENSG00000081041/ENSG00000102962/ENSG00000078401/ENSG00000143184/ENSG00000145147/ENSG00000184588/ENSG00000131142	S100A9/CCL5/CSF3R/PDE4D/ITGA1/CXADR/LBP/SAA1/C5AR1/CXCL2/CCL22/EDN1/XCL1/SLIT2/PDE4B/CCL25	16
BP	GO:0090132	epithelium migration	0.0329724	ENSG00000138061/ENSG00000142627/ENSG00000126561/ENSG00000139567/ENSG00000105329/ENSG00000125378/ENSG00000171862/ENSG00000079385/ENSG00000137801/ENSG00000145632/ENSG00000100292/ENSG00000113578/ENSG00000163993/ENSG00000108840/ENSG00000106211/ENSG00000128917/ENSG00000179218/ENSG00000136826/ENSG00000100985/ENSG00000186832/ENSG00000154764/ENSG00000143878/ENSG00000147459/ENSG00000126016/ENSG00000123358…	CYP1B1/EPHA2/STAT5A/ACVRL1/TGFB1/BMP4/PTEN/CEACAM1/THBS1/PLK2/HMOX1/FGF1/S100P/HDAC5/HSPB1/DLL4/CALR/KLF4/MMP9/KRT16/WNT7A/RHOB/DOCK5/AMOT/NR4A1/TNFSF12/STARD13/APOA1/KIT/ITGB3/BMPER/HDAC7/CIB1/EFNA1/GLIPR2/RGCC/EDN1/JUN/FLT4/NANOS1/SLIT2/SRPX2/MIR193A/ZEB2/IL4/FOXC2	46
BP	GO:0015893	drug transport	0.0337904	ENSG00000142319/ENSG00000188338/ENSG00000197119/ENSG00000144659/ENSG00000137868/ENSG00000085563/ENSG00000132326/ENSG00000108576/ENSG00000184845/ENSG00000103546/ENSG00000139514/ENSG00000136827/ENSG00000144746/ENSG00000147155/ENSG00000185803/ENSG00000197375/ENSG00000104267/ENSG00000167775/ENSG00000158296/ENSG00000108846/ENSG00000142494/ENSG00000243279/ENSG00000078401/ENSG00000198125/ENSG00000088836…	SLC6A3/SLC38A3/SLC25A29/SLC25A38/STRA6/ABCB1/PER2/SLC6A4/DRD1/SLC6A2/SLC7A1/TOR1A/ARL6IP5/EBP/SLC52A2/SLC22A5/CA2/CD320/SLC13A3/ABCC3/SLC47A1/PRAF2/EDN1/MB/SLC4A11/SNCG/SLC6A20/DRD2/SLC1A7/GIF/SLC47A2/SLC36A2	32
BP	GO:0033209	tumor necrosis factor-mediated signaling pathway	0.0337904	ENSG00000196954/ENSG00000204389/ENSG00000150991/ENSG00000204388/ENSG00000204397/ENSG00000173039/ENSG00000176170/ENSG00000170421/ENSG00000111057/ENSG00000100804/ENSG00000006327/ENSG00000239697/ENSG00000118137/ENSG00000124635/ENSG00000140939/ENSG00000186891/ENSG00000054967/ENSG00000215174/ENSG00000173530/ENSG00000102524/ENSG00000137752/ENSG00000012504/ENSG00000006062/ENSG00000064300/ENSG00000232810…	CASP4/HSPA1A/UBC/HSPA1B/CARD16/RELA/SPHK1/KRT8/KRT18/PSMB5/TNFRSF12A/TNFSF12/APOA1/HIST1H2BJ/NOL3/TNFRSF18/RELT/NLRP2B/TNFRSF10D/TNFSF13B/CASP1/NR1H4/MAP3K14/NGFR/TNF/ST18/TNFRSF14/TNFRSF11A/TNFSF9/PSMB9/TNFRSF8/TNFRSF9	32
BP	GO:0001659	temperature homeostasis	0.0337904	ENSG00000072778/ENSG00000184845/ENSG00000136160/ENSG00000126368/ENSG00000232810/ENSG00000141655/ENSG00000109255/ENSG00000149295/ENSG00000196689/ENSG00000136689/ENSG00000115008	ACADVL/DRD1/EDNRB/NR1D1/TNF/TNFRSF11A/NMU/DRD2/TRPV1/IL1RN/IL1A	11
BP	GO:0002455	humoral immune response mediated by circulating immunoglobulin	0.0337904	ENSG00000196352/ENSG00000113600/ENSG00000176919/ENSG00000149131/ENSG00000188372/ENSG00000123843/ENSG00000224389/ENSG00000182326/ENSG00000232810/ENSG00000125730/ENSG00000166278	CD55/C9/C8G/SERPING1/ZP3/C4BPB/C4B/C1S/TNF/C3/C2	11
BP	GO:0016101	diterpenoid metabolic process	0.0337904	ENSG00000138061/ENSG00000140465/ENSG00000118271/ENSG00000137868/ENSG00000147257/ENSG00000184254/ENSG00000157193/ENSG00000118137/ENSG00000158874/ENSG00000135697/ENSG00000197580/ENSG00000118514/ENSG00000140522/ENSG00000162496/ENSG00000138207/ENSG00000128918/ENSG00000172572/ENSG00000198074/ENSG00000244122	CYP1B1/CYP1A1/TTR/STRA6/GPC3/ALDH1A3/LRP8/APOA1/APOA2/BCO1/BCO2/ALDH8A1/RLBP1/DHRS3/RBP4/ALDH1A2/PDE3A/AKR1B10/UGT1A7	19
BP	GO:0034612	response to tumor necrosis factor	0.0337904	ENSG00000196954/ENSG00000271503/ENSG00000204389/ENSG00000150991/ENSG00000204388/ENSG00000204397/ENSG00000173039/ENSG00000176170/ENSG00000137801/ENSG00000051523/ENSG00000170421/ENSG00000111057/ENSG00000245848/ENSG00000100804/ENSG00000006327/ENSG00000239697/ENSG00000118137/ENSG00000124635/ENSG00000140939/ENSG00000185043/ENSG00000186891/ENSG00000054967/ENSG00000215174/ENSG00000173530/ENSG00000102524…	CASP4/CCL5/HSPA1A/UBC/HSPA1B/CARD16/RELA/SPHK1/THBS1/CYBA/KRT8/KRT18/CEBPA/PSMB5/TNFRSF12A/TNFSF12/APOA1/HIST1H2BJ/NOL3/CIB1/TNFRSF18/RELT/NLRP2B/TNFRSF10D/TNFSF13B/CASP1/ANKRD1/CCL22/NR1H4/EDN1/CD14/RORA/MAP3K14/IL18BP/GPD1/NGFR/TNF/XCL1/ST18/TNFRSF14/TNFRSF11A/TNFSF9/TRPV1/PSMB9/TNFRSF8/CCL25/TNFRSF9	47
BP	GO:0002685	regulation of leukocyte migration	0.0337904	ENSG00000271503/ENSG00000105329/ENSG00000137801/ENSG00000119630/ENSG00000100292/ENSG00000143556/ENSG00000196839/ENSG00000143369/ENSG00000179218/ENSG00000151882/ENSG00000160224/ENSG00000129988/ENSG00000160712/ENSG00000186891/ENSG00000188372/ENSG00000197405/ENSG00000117115/ENSG00000081041/ENSG00000078401/ENSG00000111199/ENSG00000232810/ENSG00000143184/ENSG00000169403/ENSG00000145147/ENSG00000169248…	CCL5/TGFB1/THBS1/PGF/HMOX1/S100A7/ADA/ECM1/CALR/CCL28/AIRE/LBP/IL6R/TNFRSF18/ZP3/C5AR1/PADI2/CXCL2/EDN1/TRPV4/TNF/XCL1/PTAFR/SLIT2/CXCL11/PTGER4/CD300A/CXCL10/CCL25/IL1A	30
BP	GO:0042742	defense response to bacterium	0.0337904	ENSG00000163220/ENSG00000197903/ENSG00000159674/ENSG00000096088/ENSG00000051523/ENSG00000143556/ENSG00000184678/ENSG00000129988/ENSG00000160712/ENSG00000114383/ENSG00000124635/ENSG00000203993/ENSG00000180596/ENSG00000018280/ENSG00000140968/ENSG00000197405/ENSG00000198918/ENSG00000154736/ENSG00000012504/ENSG00000010327/ENSG00000172232/ENSG00000124107/ENSG00000182261/ENSG00000145287/ENSG00000232810…	S100A9/HIST1H2BK/SPON2/PGC/CYBA/S100A7/HIST2H2BE/LBP/IL6R/TUSC2/HIST1H2BJ/ARRDC1-AS1/HIST1H2BC/SLC11A1/IRF8/C5AR1/RPL39/ADAMTS5/NR1H4/STAB1/AZU1/SLPI/NLRP10/PLAC8/TNF/CARD9/HIST1H2BG/SFTPD/TLR5/MPO	30
BP	GO:0072593	reactive oxygen species metabolic process	0.0337904	ENSG00000138061/ENSG00000142871/ENSG00000130707/ENSG00000174697/ENSG00000164543/ENSG00000021826/ENSG00000140465/ENSG00000198763/ENSG00000109846/ENSG00000105329/ENSG00000141682/ENSG00000137801/ENSG00000124762/ENSG00000051523/ENSG00000003402/ENSG00000136826/ENSG00000117592/ENSG00000116096/ENSG00000214456/ENSG00000114383/ENSG00000123131/ENSG00000134323/ENSG00000116717/ENSG00000158517/ENSG00000105852…	CYP1B1/CYR61/ASS1/LEP/STK17A/CPS1/CYP1A1/MT-ND2/CRYAB/TGFB1/PMAIP1/THBS1/CDKN1A/CYBA/CFLAR/KLF4/PRDX6/SPR/PLIN5/TUSC2/PRDX4/MYCN/GADD45A/NCF1/PON3/EDN1/NCF1C/FBLN5/RORA/ACE2/BCO2/TNF/CD177/CTGF/AGXT2/TRPV1/SFTPD/TLR5/NOS1/NOX4/MPO	41
BP	GO:0016485	protein processing	0.0337904	ENSG00000104827/ENSG00000196352/ENSG00000135346/ENSG00000113600/ENSG00000104826/ENSG00000184012/ENSG00000204397/ENSG00000105707/ENSG00000085063/ENSG00000137801/ENSG00000135919/ENSG00000176919/ENSG00000168014/ENSG00000101197/ENSG00000149131/ENSG00000101160/ENSG00000140612/ENSG00000140939/ENSG00000168701/ENSG00000204084/ENSG00000197405/ENSG00000128965/ENSG00000117525/ENSG00000137752/ENSG00000123843…	CGB3/CD55/CGA/C9/LHB/TMPRSS2/CARD16/HPN/CD59/THBS1/SERPINE2/C8G/C2CD3/BIRC7/SERPING1/CTSZ/SEC11A/NOL3/TMEM208/INPP5B/C5AR1/CHAC1/F3/CASP1/C4BPB/ASPRV1/A2M/AZU1/C4B/CORIN/ACE2/C1S/CPN2/C3/PSENEN/IL1R2/SRGN/CTSE/POMC/CPE/C2/GRIN2A	42
BP	GO:0098656	anion transmembrane transport	0.0337904	ENSG00000174358/ENSG00000110090/ENSG00000112782/ENSG00000188338/ENSG00000197119/ENSG00000137801/ENSG00000134294/ENSG00000144659/ENSG00000103257/ENSG00000137868/ENSG00000085563/ENSG00000132326/ENSG00000149150/ENSG00000139514/ENSG00000102100/ENSG00000160190/ENSG00000144746/ENSG00000076555/ENSG00000099960/ENSG00000186510/ENSG00000139209/ENSG00000158296/ENSG00000072041/ENSG00000170482/ENSG00000145217…	SLC6A19/CPT1A/CLIC5/SLC38A3/SLC25A29/THBS1/SLC38A2/SLC25A38/SLC7A5/STRA6/ABCB1/PER2/SLC43A1/SLC7A1/SLC35A2/SLC37A1/ARL6IP5/ACACB/SLC7A4/CLCNKA/SLC38A4/SLC13A3/SLC6A15/SLC23A1/SLC26A1/PRAF2/BEST3/SLC4A11/FXYD3/SLC12A8/ABCA1/SLC4A8/BEST4/SLC6A20/PTAFR/SLC1A7/SLC26A8/TTYH1/SLC36A2/SLC26A4/CLCN4/SLC6A12	42
BP	GO:0015672	monovalent inorganic cation transport	0.0337904	ENSG00000084628/ENSG00000135750/ENSG00000105329/ENSG00000105707/ENSG00000088386/ENSG00000171862/ENSG00000188338/ENSG00000104848/ENSG00000134294/ENSG00000135919/ENSG00000089327/ENSG00000198899/ENSG00000101198/ENSG00000228253/ENSG00000173221/ENSG00000197208/ENSG00000170745/ENSG00000198712/ENSG00000105929/ENSG00000198886/ENSG00000135404/ENSG00000184845/ENSG00000128272/ENSG00000103546/ENSG00000166920…	NKAIN1/KCNK1/TGFB1/HPN/SLC15A1/PTEN/SLC38A3/KCNA7/SLC38A2/SERPINE2/FXYD5/MT-ATP6/NKAIN4/MT-ATP8/GLRX/SLC22A4/KCNS3/MT-CO2/ATP6V0A4/MT-ND4/CD63/DRD1/ATF4/SLC6A2/C15orf48/PPIF/SLC22A5/MT-CO3/ASIC3/KCNMB4/SLC9A5/SURF1/SLC38A4/KLHL24/SLC13A3/SLC6A15/SLC23A1/COX17/SLC47A1/ATP6V0B/TWIST1/CNGA1/SLC2A9/CACNA1G/SLC10A6/KCNV1/KCNE5/KCNS1/KCNMA1/KCNG2/GALR2/SLC4A11/WNK4/SLC5A11/ASIC4/UCP3/FXYD3/SLC12A8/RANG…	72
BP	GO:0034762	regulation of transmembrane transport	0.0337904	ENSG00000174697/ENSG00000105329/ENSG00000112782/ENSG00000113448/ENSG00000171862/ENSG00000104848/ENSG00000170476/ENSG00000137801/ENSG00000119508/ENSG00000089327/ENSG00000051523/ENSG00000173221/ENSG00000170385/ENSG00000085563/ENSG00000170745/ENSG00000132326/ENSG00000135404/ENSG00000184845/ENSG00000144746/ENSG00000108179/ENSG00000147257/ENSG00000100985/ENSG00000169696/ENSG00000167476/ENSG00000104267…	LEP/TGFB1/CLIC5/PDE4D/PTEN/KCNA7/MZB1/THBS1/NR4A3/FXYD5/CYBA/GLRX/SLC30A1/ABCB1/KCNS3/PER2/CD63/DRD1/ARL6IP5/PPIF/GPC3/MMP9/ASPSCR1/JSRP1/CA2/CLCNKA/OAZ1/KLHL24/CASQ1/COX17/TWIST1/CACNA1G/RRAD/NLGN3/KCNV1/ITLN1/KCNE5/NR1H4/KCNS1/KCNMA1/KCNG2/GALR2/WNK4/NGFR/OAZ3/TNF/XCL1/FXYD3/RANGRF/KCND3/KCNJ15/NALCN/C3/GJC2/PTAFR/CACNA2D2/CACNA2D3/GIP/RYR2/DRD2/PDE4B/CXCL11/HRC/C1QTNF12/METTL21C/CATSPER1/CXCL1…	72
BP	GO:0032663	regulation of interleukin-2 production	0.0357025	ENSG00000117228/ENSG00000173757/ENSG00000113448/ENSG00000061273/ENSG00000012504/ENSG00000174564/ENSG00000143184/ENSG00000187796/ENSG00000067798/ENSG00000184588/ENSG00000133661/ENSG00000137265/ENSG00000115008	GBP1/STAT5B/PDE4D/HDAC7/NR1H4/IL20RB/XCL1/CARD9/NAV3/PDE4B/SFTPD/IRF4/IL1A	13
BP	GO:0035150	regulation of tube size	0.0369724	ENSG00000174697/ENSG00000021826/ENSG00000148926/ENSG00000100292/ENSG00000023909/ENSG00000196639/ENSG00000169418/ENSG00000132326/ENSG00000108576/ENSG00000184845/ENSG00000120937/ENSG00000213949/ENSG00000147459/ENSG00000135643/ENSG00000136160/ENSG00000116741/ENSG00000078401/ENSG00000130234/ENSG00000148680/ENSG00000054598/ENSG00000169403/ENSG00000184160/ENSG00000089250/ENSG00000176692	LEP/CPS1/ADM/HMOX1/GCLM/HRH1/NPR1/PER2/SLC6A4/DRD1/NPPB/ITGA1/DOCK5/KCNMB4/EDNRB/RGS2/EDN1/ACE2/HTR7/FOXC1/PTAFR/ADRA2C/NOS1/FOXC2	24
BP	GO:0050880	regulation of blood vessel size	0.0369724	ENSG00000174697/ENSG00000021826/ENSG00000148926/ENSG00000100292/ENSG00000023909/ENSG00000196639/ENSG00000169418/ENSG00000132326/ENSG00000108576/ENSG00000184845/ENSG00000120937/ENSG00000213949/ENSG00000147459/ENSG00000135643/ENSG00000136160/ENSG00000116741/ENSG00000078401/ENSG00000130234/ENSG00000148680/ENSG00000054598/ENSG00000169403/ENSG00000184160/ENSG00000089250/ENSG00000176692	LEP/CPS1/ADM/HMOX1/GCLM/HRH1/NPR1/PER2/SLC6A4/DRD1/NPPB/ITGA1/DOCK5/KCNMB4/EDNRB/RGS2/EDN1/ACE2/HTR7/FOXC1/PTAFR/ADRA2C/NOS1/FOXC2	24
BP	GO:0048771	tissue remodeling	0.0369724	ENSG00000174697/ENSG00000142627/ENSG00000182578/ENSG00000139567/ENSG00000072274/ENSG00000105329/ENSG00000079385/ENSG00000168918/ENSG00000128917/ENSG00000104267/ENSG00000259207/ENSG00000140939/ENSG00000086062/ENSG00000139610/ENSG00000101439/ENSG00000141696/ENSG00000143387/ENSG00000154237/ENSG00000116678/ENSG00000037280/ENSG00000054598/ENSG00000157554/ENSG00000160801/ENSG00000086991/ENSG00000016402…	LEP/EPHA2/CSF1R/ACVRL1/TFRC/TGFB1/CEACAM1/INPP5D/DLL4/CA2/ITGB3/NOL3/B4GALT1/CELA1/CST3/P3H4/CTSK/LRRK1/LEPR/FLT4/FOXC1/ERG/PTH1R/NOX4/IL20RA/WNT16/IL1A/FOXC2	28
BP	GO:0043410	positive regulation of MAPK cascade	0.0369724	ENSG00000271503/ENSG00000174697/ENSG00000068078/ENSG00000150991/ENSG00000142627/ENSG00000182578/ENSG00000170498/ENSG00000119986/ENSG00000105329/ENSG00000125378/ENSG00000171862/ENSG00000171094/ENSG00000137801/ENSG00000099860/ENSG00000143556/ENSG00000101197/ENSG00000130829/ENSG00000113578/ENSG00000074842/ENSG00000162889/ENSG00000003402/ENSG00000173918/ENSG00000144746/ENSG00000213949/ENSG00000154764…	CCL5/LEP/FGFR3/UBC/EPHA2/CSF1R/KISS1/AVPI1/TGFB1/BMP4/PTEN/ALK/THBS1/GADD45B/S100A7/BIRC7/DUSP9/FGF1/MYDGF/MAPKAPK2/CFLAR/C1QTNF1/ARL6IP5/ITGA1/WNT7A/IL11/UNC5CL/FRS2/ITGAV/KIT/BMPER/CD44/CIB1/SAA1/GADD45G/EFNA1/GADD45A/NDST1/LPAR3/GLIPR2/TNFRSF10D/C5AR1/NRK/NCF1/CCL22/EDN1/TRPV4/JUN/IGFBP3/MAP3K14/GRM1/NGFR/TNF/XCL1/MAPK10/FLT4/PDE6G/MUC20/CARD9/CTGF/TNFRSF11A/NTRK1/UBE2V1/ADRA2C/DRD2/GRM4/LPAR1…	74
BP	GO:0042402	cellular biogenic amine catabolic process	0.0369724	ENSG00000115919/ENSG00000183077/ENSG00000070214/ENSG00000117009/ENSG00000130066/ENSG00000109576/ENSG00000095059/ENSG00000171097	KYNU/AFMID/SLC44A1/KMO/SAT1/AADAT/DHPS/KYAT1	8
BP	GO:0071674	mononuclear cell migration	0.0382361	ENSG00000271503/ENSG00000105329/ENSG00000137801/ENSG00000143556/ENSG00000160712/ENSG00000197405/ENSG00000102962/ENSG00000111199/ENSG00000232810/ENSG00000143184/ENSG00000141655/ENSG00000145147/ENSG00000169245/ENSG00000131142	CCL5/TGFB1/THBS1/S100A7/IL6R/C5AR1/CCL22/TRPV4/TNF/XCL1/TNFRSF11A/SLIT2/CXCL10/CCL25	14
BP	GO:0050707	regulation of cytokine secretion	0.0382361	ENSG00000122133/ENSG00000182578/ENSG00000117228/ENSG00000204397/ENSG00000196083/ENSG00000221926/ENSG00000196975/ENSG00000077238/ENSG00000262406/ENSG00000142405/ENSG00000118137/ENSG00000158874/ENSG00000173432/ENSG00000122691/ENSG00000102760/ENSG00000137752/ENSG00000012504/ENSG00000170458/ENSG00000111199/ENSG00000182261/ENSG00000232810/ENSG00000115590/ENSG00000122862/ENSG00000149295/ENSG00000197992…	PAEP/CSF1R/GBP1/CARD16/IL1RAP/TRIM16/ANXA4/IL4R/MMP12/NLRP12/APOA1/APOA2/SAA1/TWIST1/RGCC/CASP1/NR1H4/CD14/TRPV4/NLRP10/TNF/IL1R2/SRGN/DRD2/CLEC9A/PTGER4/TLR5/IL1A/TNFRSF9	29
BP	GO:0010594	regulation of endothelial cell migration	0.0395573	ENSG00000142627/ENSG00000126561/ENSG00000139567/ENSG00000105329/ENSG00000125378/ENSG00000079385/ENSG00000137801/ENSG00000145632/ENSG00000100292/ENSG00000113578/ENSG00000108840/ENSG00000106211/ENSG00000128917/ENSG00000179218/ENSG00000136826/ENSG00000154764/ENSG00000143878/ENSG00000133121/ENSG00000259207/ENSG00000164619/ENSG00000061273/ENSG00000185043/ENSG00000169242/ENSG00000102760/ENSG00000078401…	EPHA2/STAT5A/ACVRL1/TGFB1/BMP4/CEACAM1/THBS1/PLK2/HMOX1/FGF1/HDAC5/HSPB1/DLL4/CALR/KLF4/WNT7A/RHOB/STARD13/ITGB3/BMPER/HDAC7/CIB1/EFNA1/RGCC/EDN1/FLT4/SLIT2/SRPX2/MIR193A/FOXC2	30
BP	GO:0055069	zinc ion homeostasis	0.0397469	ENSG00000163220/ENSG00000125144/ENSG00000125148/ENSG00000138821/ENSG00000169715/ENSG00000158014/ENSG00000205358/ENSG00000187193/ENSG00000198417/ENSG00000170385/ENSG00000205362	S100A9/MT1G/MT2A/SLC39A8/MT1E/SLC30A2/MT1H/MT1X/MT1F/SLC30A1/MT1A	11
BP	GO:0015850	organic hydroxy compound transport	0.0398756	ENSG00000174697/ENSG00000142319/ENSG00000079156/ENSG00000079385/ENSG00000137868/ENSG00000130208/ENSG00000108576/ENSG00000184845/ENSG00000103546/ENSG00000136827/ENSG00000173918/ENSG00000006025/ENSG00000131408/ENSG00000157978/ENSG00000213199/ENSG00000118137/ENSG00000158874/ENSG00000108846/ENSG00000145283/ENSG00000012504/ENSG00000005421/ENSG00000137491/ENSG00000015520/ENSG00000186198/ENSG00000158865…	LEP/SLC6A3/OSBPL6/CEACAM1/STRA6/APOC1/SLC6A4/DRD1/SLC6A2/TOR1A/C1QTNF1/OSBPL7/NR1H2/LDLRAP1/ASIC3/APOA1/APOA2/ABCC3/SLC10A6/NR1H4/PON1/SLCO2B1/NPC1L1/SLC51B/SLC5A11/AQP7/ABCA1/CETP/SNCG/ADRA2C/POMC/RBP4/DRD2/SOAT2/NOS1	35
BP	GO:0032760	positive regulation of tumor necrosis factor production	0.0398756	ENSG00000174697/ENSG00000159674/ENSG00000137801/ENSG00000051523/ENSG00000106211/ENSG00000162889/ENSG00000129988/ENSG00000122691/ENSG00000170458/ENSG00000172232/ENSG00000154589/ENSG00000187796/ENSG00000169403/ENSG00000016082/ENSG00000120949	LEP/SPON2/THBS1/CYBA/HSPB1/MAPKAPK2/LBP/TWIST1/CD14/AZU1/LY96/CARD9/PTAFR/ISL1/TNFRSF8	15
BP	GO:0048871	multicellular organismal homeostasis	0.0400146	ENSG00000072778/ENSG00000182578/ENSG00000072274/ENSG00000153395/ENSG00000119508/ENSG00000164199/ENSG00000184845/ENSG00000106211/ENSG00000168918/ENSG00000076555/ENSG00000186832/ENSG00000154639/ENSG00000135324/ENSG00000197375/ENSG00000104267/ENSG00000173702/ENSG00000136160/ENSG00000259207/ENSG00000018280/ENSG00000260428/ENSG00000111199/ENSG00000143387/ENSG00000126368/ENSG00000174564/ENSG00000078295…	ACADVL/CSF1R/TFRC/LPCAT1/NR4A3/ADGRV1/DRD1/HSPB1/INPP5D/ACACB/KRT16/CXADR/MRAP2/SLC22A5/CA2/MUC13/EDNRB/ITGB3/SLC11A1/SCX/TRPV4/CTSK/NR1D1/IL20RB/ADCY2/LRRK1/LEPR/TFF1/TNF/CST4/RP1L1/FOXC1/CTGF/TNFRSF11A/NANOS1/TF/NMU/MUC6/RBP4/DRD2/TRPV1/TFAP2B/SFTPD/RP1/PTH1R/HFE/IL1RN/NOX4/IL20RA/IL1A/SCNN1B	51
BP	GO:0010574	regulation of vascular endothelial growth factor production	0.0400146	ENSG00000138061/ENSG00000105329/ENSG00000128272/ENSG00000197405/ENSG00000069667/ENSG00000037280/ENSG00000125730/ENSG00000173083/ENSG00000016082/ENSG00000115008	CYP1B1/TGFB1/ATF4/C5AR1/RORA/FLT4/C3/HPSE/ISL1/IL1A	10
BP	GO:0051154	negative regulation of striated muscle cell differentiation	0.0400146	ENSG00000108840/ENSG00000003402/ENSG00000166225/ENSG00000160539/ENSG00000163132/ENSG00000105388/ENSG00000183072/ENSG00000176697/ENSG00000177238/ENSG00000169245	HDAC5/CFLAR/FRS2/PLPP7/MSX1/CEACAM5/NKX2-5/BDNF/TRIM72/CXCL10	10
BP	GO:0002791	regulation of peptide secretion	0.0400487	ENSG00000122133/ENSG00000163220/ENSG00000271503/ENSG00000174697/ENSG00000182578/ENSG00000117228/ENSG00000170498/ENSG00000105329/ENSG00000204397/ENSG00000110090/ENSG00000196083/ENSG00000221926/ENSG00000170745/ENSG00000196975/ENSG00000132326/ENSG00000198355/ENSG00000214274/ENSG00000077238/ENSG00000131408/ENSG00000262406/ENSG00000150995/ENSG00000142405/ENSG00000118137/ENSG00000158874/ENSG00000088986…	PAEP/S100A9/CCL5/LEP/CSF1R/GBP1/KISS1/TGFB1/CARD16/CPT1A/IL1RAP/TRIM16/KCNS3/ANXA4/PER2/PIM3/ANG/IL4R/NR1H2/MMP12/ITPR1/NLRP12/APOA1/APOA2/DYNLL1/SAA1/C2CD2L/TWIST1/RHBDD3/RGCC/HCAR2/CASP1/ANKRD1/NR1H4/CD14/TRPV4/KCNG2/NR1D1/NLRP10/INHBB/TNF/RAPGEF3/CACNA2D2/IL1R2/SRGN/NMU/ADRA2C/GIP/RBP4/DRD2/TFAP2B/CLEC9A/BMP8A/PTGER4/ISL1/C1QTNF12/TLR5/HFE/CLTRN/IL1A/IL13/CACNA1E/TNFRSF9	63
BP	GO:0060047	heart contraction	0.0401933	ENSG00000135750/ENSG00000113448/ENSG00000198336/ENSG00000148926/ENSG00000197616/ENSG00000196839/ENSG00000169418/ENSG00000173641/ENSG00000154639/ENSG00000196218/ENSG00000118194/ENSG00000150995/ENSG00000143318/ENSG00000092054/ENSG00000006283/ENSG00000116741/ENSG00000067842/ENSG00000176076/ENSG00000078401/ENSG00000178342/ENSG00000145244/ENSG00000114854/ENSG00000130234/ENSG00000089356/ENSG00000108961…	KCNK1/PDE4D/MYL4/ADM/MYH6/ADA/NPR1/HSPB7/CXADR/RYR1/TNNT2/ITPR1/CASQ1/MYH7/CACNA1G/RGS2/ATP2B3/KCNE5/EDN1/KCNG2/CORIN/TNNC1/ACE2/FXYD3/RANGRF/KCND3/TH/TCAP/CTGF/SLC8A2/CACNA2D2/CACNA2D3/NKX2-5/NMU/RYR2/DRD2/PDE4B/HRC/TNNI1/NOS1/CACNG2	41
BP	GO:0060291	long-term synaptic potentiation	0.0402509	ENSG00000171862/ENSG00000172137/ENSG00000135919/ENSG00000145632/ENSG00000173227/ENSG00000168824/ENSG00000184845/ENSG00000196338/ENSG00000116147/ENSG00000161509/ENSG00000118160/ENSG00000155886/ENSG00000159224/ENSG00000149295/ENSG00000168329/ENSG00000183454	PTEN/CALB2/SERPINE2/PLK2/SYT12/NSG1/DRD1/NLGN3/TNR/GRIN2C/SLC8A2/SLC24A2/GIP/DRD2/CX3CR1/GRIN2A	16
BP	GO:0010830	regulation of myotube differentiation	0.0405147	ENSG00000130513/ENSG00000132819/ENSG00000112183/ENSG00000108840/ENSG00000003402/ENSG00000110047/ENSG00000077238/ENSG00000160539/ENSG00000105388/ENSG00000183072/ENSG00000176697/ENSG00000177238/ENSG00000169245	GDF15/RBM38/RBM24/HDAC5/CFLAR/EHD1/IL4R/PLPP7/CEACAM5/NKX2-5/BDNF/TRIM72/CXCL10	13
BP	GO:0050670	regulation of lymphocyte proliferation	0.0405147	ENSG00000196352/ENSG00000271503/ENSG00000174697/ENSG00000072274/ENSG00000105329/ENSG00000105246/ENSG00000173757/ENSG00000125378/ENSG00000170476/ENSG00000154342/ENSG00000124762/ENSG00000196839/ENSG00000106546/ENSG00000197646/ENSG00000168918/ENSG00000114315/ENSG00000167775/ENSG00000158786/ENSG00000197272/ENSG00000188372/ENSG00000125347/ENSG00000095059/ENSG00000102524/ENSG00000174564/ENSG00000143184…	CD55/CCL5/LEP/TFRC/TGFB1/EBI3/STAT5B/BMP4/MZB1/WNT3A/CDKN1A/ADA/AHR/PDCD1LG2/INPP5D/HES1/CD320/PLA2G2F/IL27/ZP3/IRF1/DHPS/TNFSF13B/IL20RB/XCL1/SPTA1/LMO1/TNFSF9/BTK/SFTPD/CD300A/IL4/IL13	33
BP	GO:0042533	tumor necrosis factor biosynthetic process	0.0405147	ENSG00000137801/ENSG00000106211/ENSG00000162889/ENSG00000129988/ENSG00000172232/ENSG00000187796/ENSG00000120949	THBS1/HSPB1/MAPKAPK2/LBP/AZU1/CARD9/TNFRSF8	7
BP	GO:0042534	regulation of tumor necrosis factor biosynthetic process	0.0405147	ENSG00000137801/ENSG00000106211/ENSG00000162889/ENSG00000129988/ENSG00000172232/ENSG00000187796/ENSG00000120949	THBS1/HSPB1/MAPKAPK2/LBP/AZU1/CARD9/TNFRSF8	7
BP	GO:0050777	negative regulation of immune response	0.0408637	ENSG00000196352/ENSG00000105329/ENSG00000079385/ENSG00000085063/ENSG00000100292/ENSG00000149131/ENSG00000168918/ENSG00000077238/ENSG00000131408/ENSG00000262406/ENSG00000142405/ENSG00000118137/ENSG00000158874/ENSG00000136630/ENSG00000123843/ENSG00000144230/ENSG00000175899/ENSG00000174564/ENSG00000182261/ENSG00000232810/ENSG00000143184/ENSG00000149295/ENSG00000153283/ENSG00000167851/ENSG00000010704	CD55/TGFB1/CEACAM1/CD59/HMOX1/SERPING1/INPP5D/IL4R/NR1H2/MMP12/NLRP12/APOA1/APOA2/HLX/C4BPB/GPR17/A2M/IL20RB/NLRP10/TNF/XCL1/DRD2/CD96/CD300A/HFE	25
BP	GO:0006836	neurotransmitter transport	0.0422259	ENSG00000174358/ENSG00000142319/ENSG00000135604/ENSG00000127838/ENSG00000070214/ENSG00000109971/ENSG00000103528/ENSG00000173227/ENSG00000144659/ENSG00000170385/ENSG00000196839/ENSG00000132326/ENSG00000108576/ENSG00000184845/ENSG00000103546/ENSG00000136827/ENSG00000144746/ENSG00000157680/ENSG00000154764/ENSG00000135643/ENSG00000072041/ENSG00000243279/ENSG00000225556/ENSG00000078401/ENSG00000180176…	SLC6A19/SLC6A3/STX11/PNKD/SLC44A1/HSPA8/SYT17/SYT12/SLC25A38/SLC30A1/ADA/PER2/SLC6A4/DRD1/SLC6A2/TOR1A/ARL6IP5/DGKI/WNT7A/KCNMB4/SLC6A15/PRAF2/C2CD4D/EDN1/TH/DDC/SNCG/SLC6A20/SYTL3/BTK/CPLX2/DRD2/GRM4/SLC1A7/SYTL5/CAMK2A/NOS1/SLC36A2/SLC6A12	39
BP	GO:0001818	negative regulation of cytokine production	0.0422259	ENSG00000123999/ENSG00000150991/ENSG00000117228/ENSG00000105329/ENSG00000204397/ENSG00000079385/ENSG00000137801/ENSG00000100292/ENSG00000070010/ENSG00000196975/ENSG00000197646/ENSG00000168918/ENSG00000136826/ENSG00000129988/ENSG00000114383/ENSG00000142405/ENSG00000118137/ENSG00000158874/ENSG00000061273/ENSG00000122691/ENSG00000018280/ENSG00000102760/ENSG00000012504/ENSG00000104856/ENSG00000174564…	INHA/UBC/GBP1/TGFB1/CARD16/CEACAM1/THBS1/HMOX1/UFD1/ANXA4/PDCD1LG2/INPP5D/KLF4/LBP/TUSC2/NLRP12/APOA1/APOA2/HDAC7/TWIST1/SLC11A1/RGCC/NR1H4/RELB/IL20RB/INHBB/TNF/XCL1/CRYBA1/IL1R2/SRGN/BTK/POMC/NAV3/CD96/SFTPD/PTGER4/HFE/IL13/TNFRSF9	40
BP	GO:0035810	positive regulation of urine volume	0.0432198	ENSG00000169418/ENSG00000120937/ENSG00000136160/ENSG00000078401/ENSG00000149295/ENSG00000008196	NPR1/NPPB/EDNRB/EDN1/DRD2/TFAP2B	6
BP	GO:0032944	regulation of mononuclear cell proliferation	0.0435103	ENSG00000196352/ENSG00000271503/ENSG00000174697/ENSG00000072274/ENSG00000105329/ENSG00000105246/ENSG00000173757/ENSG00000125378/ENSG00000170476/ENSG00000154342/ENSG00000124762/ENSG00000196839/ENSG00000106546/ENSG00000197646/ENSG00000168918/ENSG00000114315/ENSG00000167775/ENSG00000158786/ENSG00000197272/ENSG00000188372/ENSG00000125347/ENSG00000095059/ENSG00000102524/ENSG00000174564/ENSG00000143184…	CD55/CCL5/LEP/TFRC/TGFB1/EBI3/STAT5B/BMP4/MZB1/WNT3A/CDKN1A/ADA/AHR/PDCD1LG2/INPP5D/HES1/CD320/PLA2G2F/IL27/ZP3/IRF1/DHPS/TNFSF13B/IL20RB/XCL1/SPTA1/LMO1/TNFSF9/BTK/SFTPD/CD300A/IL4/IL13	33
BP	GO:0050708	regulation of protein secretion	0.0436546	ENSG00000122133/ENSG00000271503/ENSG00000174697/ENSG00000182578/ENSG00000117228/ENSG00000105329/ENSG00000204397/ENSG00000110090/ENSG00000196083/ENSG00000221926/ENSG00000170745/ENSG00000196975/ENSG00000132326/ENSG00000198355/ENSG00000214274/ENSG00000077238/ENSG00000131408/ENSG00000262406/ENSG00000150995/ENSG00000142405/ENSG00000118137/ENSG00000158874/ENSG00000088986/ENSG00000173432/ENSG00000172375…	PAEP/CCL5/LEP/CSF1R/GBP1/TGFB1/CARD16/CPT1A/IL1RAP/TRIM16/KCNS3/ANXA4/PER2/PIM3/ANG/IL4R/NR1H2/MMP12/ITPR1/NLRP12/APOA1/APOA2/DYNLL1/SAA1/C2CD2L/TWIST1/RHBDD3/RGCC/HCAR2/CASP1/ANKRD1/NR1H4/CD14/TRPV4/KCNG2/NR1D1/NLRP10/INHBB/TNF/RAPGEF3/CACNA2D2/IL1R2/SRGN/NMU/ADRA2C/GIP/RBP4/DRD2/TFAP2B/CLEC9A/BMP8A/PTGER4/ISL1/C1QTNF12/TLR5/CLTRN/IL1A/IL13/CACNA1E/TNFRSF9	60
BP	GO:0002040	sprouting angiogenesis	0.0443257	ENSG00000139567/ENSG00000125378/ENSG00000079385/ENSG00000137801/ENSG00000145632/ENSG00000119630/ENSG00000100292/ENSG00000113578/ENSG00000108840/ENSG00000128917/ENSG00000136826/ENSG00000123358/ENSG00000133121/ENSG00000164619/ENSG00000061273/ENSG00000185043/ENSG00000198435/ENSG00000064300/ENSG00000037280/ENSG00000145147/ENSG00000102359/ENSG00000207614/ENSG00000176692	ACVRL1/BMP4/CEACAM1/THBS1/PLK2/PGF/HMOX1/FGF1/HDAC5/DLL4/KLF4/NR4A1/STARD13/BMPER/HDAC7/CIB1/NRARP/NGFR/FLT4/SLIT2/SRPX2/MIR193A/FOXC2	23
BP	GO:0003015	heart process	0.0448186	ENSG00000135750/ENSG00000113448/ENSG00000198336/ENSG00000148926/ENSG00000197616/ENSG00000196839/ENSG00000169418/ENSG00000173641/ENSG00000154639/ENSG00000196218/ENSG00000118194/ENSG00000150995/ENSG00000143318/ENSG00000092054/ENSG00000006283/ENSG00000116741/ENSG00000067842/ENSG00000176076/ENSG00000078401/ENSG00000178342/ENSG00000145244/ENSG00000114854/ENSG00000130234/ENSG00000089356/ENSG00000108961…	KCNK1/PDE4D/MYL4/ADM/MYH6/ADA/NPR1/HSPB7/CXADR/RYR1/TNNT2/ITPR1/CASQ1/MYH7/CACNA1G/RGS2/ATP2B3/KCNE5/EDN1/KCNG2/CORIN/TNNC1/ACE2/FXYD3/RANGRF/KCND3/TH/TCAP/CTGF/SLC8A2/CACNA2D2/CACNA2D3/NKX2-5/NMU/RYR2/DRD2/PDE4B/HRC/TNNI1/NOS1/CACNG2	41
BP	GO:0042060	wound healing	0.0452791	ENSG00000142871/ENSG00000003436/ENSG00000163220/ENSG00000105825/ENSG00000159176/ENSG00000139567/ENSG00000105329/ENSG00000123405/ENSG00000090621/ENSG00000171862/ENSG00000079385/ENSG00000085063/ENSG00000154342/ENSG00000137801/ENSG00000135919/ENSG00000100292/ENSG00000064961/ENSG00000197063/ENSG00000149131/ENSG00000106211/ENSG00000003402/ENSG00000136827/ENSG00000110047/ENSG00000173918/ENSG00000157680…	CYR61/TFPI/S100A9/TFPI2/CSRP1/ACVRL1/TGFB1/NFE2/PABPC4/PTEN/CEACAM1/CD59/WNT3A/THBS1/SERPINE2/HMOX1/HMG20B/MAFG/SERPING1/HSPB1/CFLAR/TOR1A/EHD1/C1QTNF1/DGKI/WNT7A/RHOB/P2RX2/WFDC1/MMP12/ARHGEF19/MAFF/TNFRSF12A/ITPR1/PROCR/SOX15/CD9/PAPSS2/ENTPD1/ITGB3/CD44/SAA1/WNT10B/B4GALT1/DYSF/SERPINB2/RAD51C/IRF1/NINJ1/ANXA8/SLC11A1/F3/ENO3/C4BPB/EDN1/HIST1H3E/A2M/TSPAN8/TXK/VWF/MPIG6B/TFF1/FERMT3/SCUBE1/TEC…	73
BP	GO:0006855	drug transmembrane transport	0.0453176	ENSG00000188338/ENSG00000197119/ENSG00000144659/ENSG00000137868/ENSG00000085563/ENSG00000132326/ENSG00000139514/ENSG00000144746/ENSG00000147155/ENSG00000197375/ENSG00000158296/ENSG00000108846/ENSG00000142494/ENSG00000243279/ENSG00000088836/ENSG00000162383/ENSG00000180638	SLC38A3/SLC25A29/SLC25A38/STRA6/ABCB1/PER2/SLC7A1/ARL6IP5/EBP/SLC22A5/SLC13A3/ABCC3/SLC47A1/PRAF2/SLC4A11/SLC1A7/SLC47A2	17
BP	GO:0002719	negative regulation of cytokine production involved in immune response	0.0456526	ENSG00000105329/ENSG00000100292/ENSG00000118137/ENSG00000158874/ENSG00000232810/ENSG00000143184/ENSG00000153283/ENSG00000010704	TGFB1/HMOX1/APOA1/APOA2/TNF/XCL1/CD96/HFE	8
BP	GO:0009214	cyclic nucleotide catabolic process	0.0456526	ENSG00000113448/ENSG00000186642/ENSG00000152270/ENSG00000079337/ENSG00000184588/ENSG00000112541/ENSG00000171408/ENSG00000172572	PDE4D/PDE2A/PDE3B/RAPGEF3/PDE4B/PDE10A/PDE7B/PDE3A	8
BP	GO:0009310	amine catabolic process	0.0456526	ENSG00000115919/ENSG00000183077/ENSG00000070214/ENSG00000117009/ENSG00000130066/ENSG00000109576/ENSG00000095059/ENSG00000171097	KYNU/AFMID/SLC44A1/KMO/SAT1/AADAT/DHPS/KYAT1	8
BP	GO:0048247	lymphocyte chemotaxis	0.047536	ENSG00000271503/ENSG00000143556/ENSG00000173432/ENSG00000099377/ENSG00000117115/ENSG00000102962/ENSG00000143184/ENSG00000169248/ENSG00000169245/ENSG00000131142	CCL5/S100A7/SAA1/HSD3B7/PADI2/CCL22/XCL1/CXCL11/CXCL10/CCL25	10
BP	GO:0001963	synaptic transmission, dopaminergic	0.0476781	ENSG00000142319/ENSG00000127838/ENSG00000108576/ENSG00000184845/ENSG00000103546/ENSG00000136827/ENSG00000100302/ENSG00000180176/ENSG00000149295	SLC6A3/PNKD/SLC6A4/DRD1/SLC6A2/TOR1A/RASD2/TH/DRD2	9
BP	GO:1902742	apoptotic process involved in development	0.0476781	ENSG00000142871/ENSG00000109846/ENSG00000109917/ENSG00000086062/ENSG00000184916/ENSG00000054598/ENSG00000183072/ENSG00000145147/ENSG00000176692	CYR61/CRYAB/ZPR1/B4GALT1/JAG2/FOXC1/NKX2-5/SLIT2/FOXC2	9
BP	GO:0003012	muscle system process	0.047783	ENSG00000071282/ENSG00000174697/ENSG00000124006/ENSG00000109846/ENSG00000113448/ENSG00000198336/ENSG00000176170/ENSG00000119508/ENSG00000197616/ENSG00000051523/ENSG00000100292/ENSG00000196839/ENSG00000082781/ENSG00000184845/ENSG00000003402/ENSG00000136826/ENSG00000213949/ENSG00000147459/ENSG00000196218/ENSG00000167476/ENSG00000187848/ENSG00000170175/ENSG00000118194/ENSG00000136160/ENSG00000157404…	LMCD1/LEP/OBSL1/CRYAB/PDE4D/MYL4/SPHK1/NR4A3/MYH6/CYBA/HMOX1/ADA/ITGB5/DRD1/CFLAR/KLF4/ITGA1/DOCK5/RYR1/JSRP1/P2RX2/CHRNB1/TNNT2/EDNRB/KIT/CASQ1/NOL3/DYSF/MYH7/CACNA1G/SNTB1/RGS2/KCNE5/EDN1/KCNMA1/C12orf57/GALR2/ACTA1/TNNC1/HMCN2/MB/ACE2/IGSF22/KCND3/TCAP/HTR7/PTAFR/CTGF/SYNM/NKX2-5/NMU/ADRA2C/RYR2/CHRND/DRD2/TRPV1/PDE4B/HRC/TRIM72/TNNI1/NOS1/RCSD1	62
BP	GO:0002042	cell migration involved in sprouting angiogenesis	0.0485586	ENSG00000137801/ENSG00000145632/ENSG00000100292/ENSG00000108840/ENSG00000128917/ENSG00000136826/ENSG00000123358/ENSG00000133121/ENSG00000061273/ENSG00000185043/ENSG00000145147/ENSG00000102359/ENSG00000207614/ENSG00000176692	THBS1/PLK2/HMOX1/HDAC5/DLL4/KLF4/NR4A1/STARD13/HDAC7/CIB1/SLIT2/SRPX2/MIR193A/FOXC2	14
BP	GO:0051047	positive regulation of secretion	0.0498027	ENSG00000122133/ENSG00000163220/ENSG00000123999/ENSG00000174697/ENSG00000182578/ENSG00000170498/ENSG00000105329/ENSG00000196083/ENSG00000051523/ENSG00000221926/ENSG00000169418/ENSG00000108576/ENSG00000123983/ENSG00000120937/ENSG00000173918/ENSG00000214274/ENSG00000077238/ENSG00000131408/ENSG00000262406/ENSG00000136160/ENSG00000142405/ENSG00000088986/ENSG00000173432/ENSG00000172375/ENSG00000188372…	PAEP/S100A9/INHA/LEP/CSF1R/KISS1/TGFB1/IL1RAP/CYBA/TRIM16/NPR1/SLC6A4/ACSL3/NPPB/C1QTNF1/ANG/IL4R/NR1H2/MMP12/EDNRB/NLRP12/DYNLL1/SAA1/C2CD2L/ZP3/TWIST1/CACNA1G/RGCC/HCAR2/CASP1/ANKRD1/SCIN/NR1H4/EDN1/CD14/TRPV4/NLRP10/INHBB/TNF/CD177/PTAFR/TNFRSF11A/NMU/GIP/RBP4/DRD2/TRPV1/CLEC9A/PTGER4/ISL1/C1QTNF12/HFE/CLTRN/IL1A/IL13	55
